# Supplementary material for: The Salmonella pathogenicity island 1 injectisome reprograms host cell translation to evade the inflammatory response
Source: Nat Commun. 2025 Nov 4;16:9742. doi: 10.1038/s41467-025-64744-w (PMC12586433; doi:10.1038/s41467-025-64744-w)
Supplement: Supplementary file 3 — Supplementary Data 1 [file 41467_2025_64744_MOESM3_ESM.xlsx]

## Sheet: Contents
Supplementary Data	Description
Supplementary Data 1	List of host genes transcriptionally upregulated in WT Salmonella infected iBMDMs on EGR1 KO. Gene order is the same presented in the heatmap Fig 3H
Supplementary Data 2	G:profiler molecular function and biological process enrichment of genes from transcriptionally upregulated in WT Salmonella infected iBMDMs on EGR1 KO. P values were determined with Fisher's one-tailed test with Benjamini-Hochberg correction for multiple comparison.
Supplementary Data 3	G:profiler molecular function enrichment of genes with differential TE and mRNA abundance during infection of primary BMDMs. P values were determined with Fisher's one-tailed test with Benjamini-Hochberg correction for multiple comparison.
Supplementary Data 4	qPCR primer sequences
Supplementary Data 5	CRISPR gRNA sequences for EGR1 KO
Supplementary Data 6	Normalised Ribo- and RNA-Seq counts from Salmonella in broth or macrophages for selected SPI-1, SPI-2, flagella or intramacrophage genes detected in samples from infected macrophages
Supplementary Data 7	Statistical tests displayed in figures

## Sheet: Supplementary Data 1
Upregulated Gene
Cish
Jag1
Hspa1a
Bcl6b
Egr2
Btbd17
Fosl1
Tgm2
Ahr
Tnfsf14
Il10
Myc
Cdc42ep2
H2-M2
Ptgs2
Napepld
Ppbp
Ccl6
Tnfrsf9
Zdhhc2
Spata13
Zc3h12d
Plekhg2
Kdm5b
Cacna1b
Igf2bp1
Susd6
Trem1
Srgn
Tmem2
Odc1
Ccr1
Jak2
Notch1
Itgax
Ccr5
Tmtc2
Piwil2
Fbxl5
Slc28a2
Spaca6
Mt2
Pfkfb3
Ifitm6
Lix1
Thbs1
Pilrb2
Bst1
Wfdc17
Ism1
Ifitm1
Mmp13
Mxd1
Osbp2
Fas
Ptger2
Socs3
Adora2b
Il1a
Il1b
Mfap3l
Il12b
Cxcl3
Tm4sf1
Rnd1
Serpine1
Il4ra
Clec4n
Ccl24
Lcn2
Saa3
Il19

## Sheet: Supplementary Data 2
query	significant	p_value	term_size	query_size	intersection_size	precision	recall	term_id	source	term_name	effective_domain_size	source_order	parents	evidence_codes	intersection
query_1	TRUE	3.48877e-18	769	69	25	0.362319	0.0325098	GO:0006954	GO:BP	inflammatory response	27205	2643	GO:0006952	IMP,IBA,IEA,IMP IBA IEA,IBA,IMP IBA IEA,ISO IBA IEA,ISO IBA IEA,IMP ISO IEA,IMP,IMP IBA IEA,IDA ISO IBA IEA,IEA,IGI ISS ISO IEA,IMP,IGI,IMP IBA,IBA,IDA ISO IEA,IEA,IEA,IGI,ISO,IEA,IEA	Adora2b,Bcl6b,Bst1,Ccl24,Ccl6,Ccr1,Ccr5,Cxcl3,Il10,Il12b,Il1a,Il1b,Il4ra,Jak2,Napepld,Notch1,Ppbp,Ptger2,Ptgs2,Saa3,Serpine1,Socs3,Tgm2,Thbs1,Trem1
query_1	TRUE	2.78408e-17	1863	69	33	0.478261	0.0177134	GO:0006952	GO:BP	defense response	27205	2641	GO:0006950	IMP,IBA,IEA,IMP IBA IEA,IBA,IMP IBA IEA,IMP ISO IBA IEA,IDA,IDA IMP IBA IEA,ISO IBA IEA,IDA ISS ISO IBA IEA,IBA,IDA IMP ISO IEA,IDA IMP IGI ISO IEA,IMP IBA IEA,IDA ISO IBA IEA,IMP IEA,IDA,IDA IGI ISS ISO IEA,IMP ISS ISO IEA,IEA,IMP,IGI,IMP ISO IBA IEA,IBA,IDA ISO IEA,IEA,IEA,IGI,ISO,IEA,IGI IBA IEA,IBA	Adora2b,Bcl6b,Bst1,Ccl24,Ccl6,Ccr1,Ccr5,Cdc42ep2,Clec4n,Cxcl3,Ifitm1,Ifitm6,Il10,Il12b,Il1a,Il1b,Il4ra,Itgax,Jak2,Lcn2,Myc,Napepld,Notch1,Ppbp,Ptger2,Ptgs2,Saa3,Serpine1,Socs3,Tgm2,Thbs1,Trem1,Wfdc17
query_1	TRUE	9.31062e-16	3212	69	39	0.565217	0.012142	GO:0009605	GO:BP	response to external stimulus	27205	3610	GO:0050896	IDA IMP,IBA,IEA,IDA IMP ISO IBA IEA,ISO IBA IEA,IDA IMP ISS ISO IBA IEA,ISO IBA IEA,IDA,IDA IMP IBA IEA,IDA ISO IBA IEA,IGI,ISO,IDA IEA,IDA ISS ISO IBA IEA,IBA,IDA IMP ISO IEA,IDA IMP IGI ISO IEA,IBA IEA,IDA IMP ISO IBA IEA,IMP,IDA,IDA ISS ISO IEA,IDA IMP IEP ISS ISO IEA,IEP,IMP IEA,IMP,ISS ISO IBA IEA,IEA,ISO IBA IEA,IMP,IDA IMP ISO IEA,IDA IEP IEA,IEA,IGI,ISO,IEA,IDA IEA,IGI ISO IBA IEA,IBA	Adora2b,Bcl6b,Bst1,Ccl24,Ccl6,Ccr1,Ccr5,Cdc42ep2,Clec4n,Cxcl3,Egr2,Fas,Fosl1,Ifitm1,Ifitm6,Il10,Il12b,Il1a,Il1b,Il4ra,Itgax,Jak2,Lcn2,Mt2,Myc,Napepld,Notch1,Odc1,Ppbp,Ptger2,Ptgs2,Saa3,Serpine1,Socs3,Tgm2,Thbs1,Tnfsf14,Trem1,Wfdc17
query_1	TRUE	4.06826e-13	1542	69	27	0.391304	0.0175097	GO:0016477	GO:BP	cell migration	27205	5356	GO:0048870	ISO,IEA,IMP ISO IBA IEA,ISO IBA,IDA IMP ISS ISO IBA IEA,ISO IBA,IDA ISO IBA,ISO,ISS ISO,ISO IEA,ISO IEA,IDA ISO IEA,ISO IEA,ISO IEA,ISS ISO IEA,ISO,ISO IEA,IMP ISS ISO IEA,IMP IBA,ISO IEA,IBA,IDA,IEA,IEA,IEA,IDA,IGI ISO IBA	Adora2b,Bst1,Ccl24,Ccl6,Ccr1,Ccr5,Cxcl3,Fas,Ifitm1,Il12b,Il1a,Il1b,Itgax,Jag1,Jak2,Lcn2,Myc,Notch1,Ppbp,Ptgs2,Rnd1,Saa3,Serpine1,Spata13,Thbs1,Tnfsf14,Trem1
query_1	TRUE	4.32819e-13	1400	69	26	0.376812	0.0185714	GO:0040011	GO:BP	locomotion	27205	10464	GO:0008150	ISO,IEA,IDA IMP ISO IBA IEA,ISO IBA IEA,IDA IMP ISS ISO IBA IEA,ISO IBA IEA,IDA ISO IBA IEA,IGI,ISO,ISS ISO,ISO IEA,IDA ISO IEA,ISO IEA,ISO IEA,ISS ISO IEA,ISO,ISO IEA,IMP ISS ISO IBA IEA,IBA IEA,ISO IEA,IDA IEA,IEA,IEA,IEA,IDA,IGI ISO IBA	Adora2b,Bst1,Ccl24,Ccl6,Ccr1,Ccr5,Cxcl3,Egr2,Fas,Ifitm1,Il1a,Il1b,Itgax,Jag1,Jak2,Lcn2,Myc,Notch1,Ppbp,Ptgs2,Saa3,Serpine1,Spata13,Thbs1,Tnfsf14,Trem1
query_1	TRUE	9.40415e-13	4156	69	40	0.57971	0.00962464	GO:0006950	GO:BP	response to stress	27205	2640	GO:0050896	IMP,IBA,IEA,IMP,IMP IBA IEA,IBA,IMP IBA IEA,IMP ISO IBA IEA,IDA,IDA IMP IBA IEA,ISO IBA IEA,ISO IBA,IEA,IDA IMP ISS IBA,IDA ISS ISO IBA IEA,IBA,ISS ISO IEA,IDA IMP IGI ISO IEA,IDA IMP IGI ISO IEA,IMP ISS ISO IBA IEA,IDA IGI ISO IBA IEA,IMP IEA,IDA,IDA IGI ISS ISO IEA,IMP ISS ISO IEA,IMP IBA,IDA IMP ISS ISO IEA,IMP,IDA IGI,IMP ISO IBA IEA,IBA,IDA IMP ISO IEA,IEA,IEA,IGI,ISS ISO IBA IEA,ISO,IEA,IGI…	Adora2b,Bcl6b,Bst1,Cacna1b,Ccl24,Ccl6,Ccr1,Ccr5,Cdc42ep2,Clec4n,Cxcl3,Fas,Fosl1,Hspa1a,Ifitm1,Ifitm6,Igf2bp1,Il10,Il12b,Il1a,Il1b,Il4ra,Itgax,Jak2,Lcn2,Mt2,Myc,Napepld,Notch1,Ppbp,Ptger2,Ptgs2,Saa3,Serpine1,Socs3,Susd6,Tgm2,Thbs1,Trem1,Wfdc17
query_1	TRUE	4.02209e-12	1854	69	28	0.405797	0.0151025	GO:0009607	GO:BP	response to biotic stimulus	27205	3612	GO:0050896	IEA,IBA,IBA,IMP,IDA,IDA IMP IBA IEA,IBA,IDA ISS ISO IBA IEA,IBA,IDA ISO IEA,IDA IMP IGI ISO IEA,IBA IEA,IDA IMP ISO IBA IEA,IMP,IDA,IDA ISS ISO IEA,IDA IMP IEP ISS ISO IEA,IEP,IEA,ISO IEA,IEA,ISO IBA,IMP,IMP ISO IEA,IEP,IEA,IGI IBA IEA,IBA	Ahr,Ccl24,Ccl6,Ccr1,Cdc42ep2,Clec4n,Cxcl3,Ifitm1,Ifitm6,Il10,Il12b,Il1a,Il1b,Il4ra,Itgax,Jak2,Lcn2,Mt2,Myc,Notch1,Odc1,Ppbp,Ptger2,Ptgs2,Saa3,Serpine1,Trem1,Wfdc17
query_1	TRUE	5.34871e-12	1875	69	28	0.405797	0.0149333	GO:0006955	GO:BP	immune response	27205	2644	c("GO:0002376", "GO:0050896")	IMP,IEA,IBA,IBA IEA,IBA IEA,IMP ISO IBA IEA,IBA IEA,IDA,IDA IMP IBA IEA,IBA IEA,IMP IEA,ISS ISO IBA IEA,IBA,IMP ISO IEA,IDA IMP ISS ISO IEA,IEA,ISS ISO IEA,IMP IGI IBA,ISO IEA,ISS ISO NAS IEA,IMP IEA,IEA,IDA IGI,ISO IBA IEA,IEA,IEA,IEA,IBA	Adora2b,Ahr,Bcl6b,Ccl24,Ccl6,Ccr1,Ccr5,Cdc42ep2,Clec4n,Cxcl3,Fas,Ifitm1,Ifitm6,Il10,Il12b,Il1a,Il1b,Il4ra,Jag1,Jak2,Lcn2,Myc,Notch1,Ppbp,Thbs1,Tnfsf14,Trem1,Wfdc17
query_1	TRUE	7.64671e-12	1737	69	27	0.391304	0.015544	GO:0048870	GO:BP	cell motility	27205	13853	GO:0009987	ISO,IEA,IMP ISO IBA IEA,ISO IBA,IDA IMP ISS ISO IBA IEA,ISO IBA,IDA ISO IBA,ISO,ISS ISO,ISO IEA,ISO IEA,IDA ISO IEA,ISO IEA,ISO IEA,ISS ISO IEA,ISO,ISO IEA,IMP ISS ISO IEA,IMP IBA,ISO IEA,IBA,IDA,IEA,IEA,IEA,IDA,IGI ISO IBA	Adora2b,Bst1,Ccl24,Ccl6,Ccr1,Ccr5,Cxcl3,Fas,Ifitm1,Il12b,Il1a,Il1b,Itgax,Jag1,Jak2,Lcn2,Myc,Notch1,Ppbp,Ptgs2,Rnd1,Saa3,Serpine1,Spata13,Thbs1,Tnfsf14,Trem1
query_1	TRUE	1.07725e-11	1167	69	23	0.333333	0.0197087	GO:0034097	GO:BP	response to cytokine	27205	8849	GO:0010033	IBA,IBA,ISO,IEA,IDA,IBA,IEA,IEA,ISS ISO IBA,IBA,IDA IBA IEA,ISO IBA IEA,IDA ISO IBA IEA,IBA IEA,IDA IMP ISS ISO IBA TAS NAS IEA,IEP,IDA IEA,IDA,IBA,ISO IEA,IDA,IDA IEP,IEA	Ccl24,Ccl6,Ccr1,Ccr5,Cdc42ep2,Cxcl3,Fas,Fosl1,Ifitm1,Ifitm6,Il12b,Il1a,Il1b,Il4ra,Jak2,Kdm5b,Myc,Notch1,Ppbp,Ptgs2,Saa3,Socs3,Thbs1
query_1	TRUE	1.38933e-11	1780	69	27	0.391304	0.0151685	GO:0042127	GO:BP	regulation of cell population proliferation	27205	10550	c("GO:0008283", "GO:0050794")	ISO,IEA,IBA,IEA,ISO IEA,ISO,ISO,ISO IEA,ISS,ISS ISO,IMP IGI ISO IEA,IDA ISS ISO IEA,ISO IBA IEA,ISO IBA IEA,ISO,ISO IEA,IGI ISO,IDA IMP ISS ISO NAS IEA,IMP,IDA IMP IGI ISS ISO IEA,IDA IMP IGI ISS ISO IEA,IMP,IGI,IGI ISO IEA,ISO,IEA,IDA IBA IEA	Adora2b,Ahr,Bcl6b,Bst1,Ccl24,Ccr5,Fas,Fosl1,Hspa1a,Ifitm1,Il10,Il12b,Il1a,Il1b,Il4ra,Itgax,Jag1,Jak2,Kdm5b,Myc,Notch1,Odc1,Ptger2,Ptgs2,Tgm2,Thbs1,Tnfrsf9
query_1	TRUE	1.67842e-11	1962	69	28	0.405797	0.0142712	GO:0044419	GO:BP	biological process involved in interspecies interaction between organisms	27205	11653	GO:0008150	IBA,IBA,IMP,IDA,IDA IMP IBA IEA,IBA,IDA ISS ISO IBA IEA,IBA,IDA ISO IEA,IDA IMP IGI ISO IEA,IBA IEA,IDA IMP ISO IBA IEA,IMP,IDA,IDA ISS ISO IEA,IDA IMP IEP ISS ISO IEA,IEP,IEA,IMP,IEA,IEA,ISO IBA,IMP,IMP ISO IEA,IEP,IEA,IGI IBA IEA,IBA	Ccl24,Ccl6,Ccr1,Cdc42ep2,Clec4n,Cxcl3,Ifitm1,Ifitm6,Il10,Il12b,Il1a,Il1b,Il4ra,Itgax,Jak2,Lcn2,Mt2,Myc,Napepld,Notch1,Odc1,Ppbp,Ptger2,Ptgs2,Saa3,Serpine1,Trem1,Wfdc17
query_1	TRUE	1.99862e-11	2720	69	32	0.463768	0.0117647	GO:0002376	GO:BP	immune system process	27205	924	GO:0008150	IMP,IEA,IBA,IEA,IMP ISO IBA IEA,IBA IEA,IDA IMP ISS ISO IBA IEA,IBA IEA,IDA,IDA IMP IBA IEA,IDA ISO IBA IEA,IDA IMP IBA IEA,IBA,ISS ISO IBA IEA,IBA,IMP ISO IEA,IDA IMP ISS ISO IEA,ISO IBA IEA,IDA ISS ISO IBA IEA,IMP IGI IBA IEA,IDA ISO IEA,IDA IMP IGI ISS ISO IBA NAS IEA,IMP IEA,IMP ISS ISO IEA,IDA IGI,IMP ISO IBA IEA,IEA,IEA,IDA,IDA ISO IEA,IGI ISO IBA IEA,IBA	Adora2b,Ahr,Bcl6b,Bst1,Ccl24,Ccl6,Ccr1,Ccr5,Cdc42ep2,Clec4n,Cxcl3,Fas,H2-M2,Ifitm1,Ifitm6,Il10,Il12b,Il1a,Il1b,Il4ra,Jag1,Jak2,Lcn2,Myc,Notch1,Ppbp,Serpine1,Thbs1,Tnfrsf9,Tnfsf14,Trem1,Wfdc17
query_1	TRUE	2.14409e-11	1812	69	27	0.391304	0.0149007	GO:0051707	GO:BP	response to other organism	27205	14692	c("GO:0043207", "GO:0044419")	IBA,IBA,IMP,IDA,IDA IMP IBA IEA,IBA,IDA ISS ISO IBA IEA,IBA,IDA ISO IEA,IDA IMP IGI ISO IEA,IBA IEA,IDA IMP ISO IBA IEA,IMP,IDA,IDA ISS ISO IEA,IDA IMP IEP ISS ISO IEA,IEP,IEA,IEA,IEA,ISO IBA,IMP,IMP ISO IEA,IEP,IEA,IGI IBA IEA,IBA	Ccl24,Ccl6,Ccr1,Cdc42ep2,Clec4n,Cxcl3,Ifitm1,Ifitm6,Il10,Il12b,Il1a,Il1b,Il4ra,Itgax,Jak2,Lcn2,Mt2,Myc,Notch1,Odc1,Ppbp,Ptger2,Ptgs2,Saa3,Serpine1,Trem1,Wfdc17
query_1	TRUE	2.2622e-11	1816	69	27	0.391304	0.0148678	GO:0043207	GO:BP	response to external biotic stimulus	27205	11164	c("GO:0009605", "GO:0009607")	IBA,IBA,IMP,IDA,IDA IMP IBA IEA,IBA,IDA ISS ISO IBA IEA,IBA,IDA ISO IEA,IDA IMP IGI ISO IEA,IBA IEA,IDA IMP ISO IBA IEA,IMP,IDA,IDA ISS ISO IEA,IDA IMP IEP ISS ISO IEA,IEP,IEA,IEA,IEA,ISO IBA,IMP,IMP ISO IEA,IEP,IEA,IGI IBA IEA,IBA	Ccl24,Ccl6,Ccr1,Cdc42ep2,Clec4n,Cxcl3,Ifitm1,Ifitm6,Il10,Il12b,Il1a,Il1b,Il4ra,Itgax,Jak2,Lcn2,Mt2,Myc,Notch1,Odc1,Ppbp,Ptger2,Ptgs2,Saa3,Serpine1,Trem1,Wfdc17
query_1	TRUE	2.91441e-11	3173	69	34	0.492754	0.0107154	GO:0070887	GO:BP	cellular response to chemical stimulus	27205	17294	c("GO:0042221", "GO:0051716")	IEA,IEA,ISO IBA IEA,ISO IBA,IDA IMP ISS ISO IBA IEA,IBA IEA,IDA,IDA ISO IBA,IDA,IMP ISO IEA,IBA,IBA,IBA,IDA IGI ISO IEA,IDA IBA IEA,ISO IBA IEA,IDA ISO IBA IEA,IBA IEA,IDA IMP ISS ISO IBA TAS IEA,IEP,ISO,ISS IBA,IDA ISO IEA,IDA ISS ISO IEA,IBA,IDA IBA,IMP IEA,IDA,IEA,IDA IEP,ISS ISO IEA,IEA,IDA,IGI ISO IBA	Ahr,Bst1,Ccl24,Ccl6,Ccr1,Ccr5,Cdc42ep2,Cxcl3,Egr2,Fas,Hspa1a,Ifitm1,Ifitm6,Il10,Il12b,Il1a,Il1b,Il4ra,Jak2,Kdm5b,Lcn2,Mt2,Myc,Notch1,Ppbp,Ptger2,Ptgs2,Saa3,Serpine1,Socs3,Tgm2,Thbs1,Tnfsf14,Trem1
query_1	TRUE	3.59719e-11	971	69	21	0.304348	0.0216272	GO:0030334	GO:BP	regulation of cell migration	27205	7143	c("GO:0016477", "GO:2000145")	ISO,IEA,IMP ISO IEA,ISS ISO IEA,ISO,ISO,ISS ISO,ISO IEA,ISO IEA,ISO IEA,ISO IEA,ISS ISO IEA,ISO,ISO IEA,IMP ISS ISO IEA,ISO IEA,IEA,IEA,IEA,IDA,ISO	Adora2b,Bst1,Ccl24,Ccr1,Ccr5,Fas,Ifitm1,Il1a,Il1b,Itgax,Jag1,Jak2,Lcn2,Myc,Notch1,Ptgs2,Serpine1,Spata13,Thbs1,Tnfsf14,Trem1
query_1	TRUE	1.1345e-10	1030	69	21	0.304348	0.0203883	GO:2000145	GO:BP	regulation of cell motility	27205	26747	c("GO:0040012", "GO:0048870", "GO:0050794")	ISO,IEA,IMP ISO IEA,ISS ISO IEA,ISO,ISO,ISS ISO,ISO IEA,ISO IEA,ISO IEA,ISO IEA,ISS ISO IEA,ISO,ISO IEA,IMP ISS ISO IEA,ISO IEA,IEA,IEA,IEA,IDA,ISO	Adora2b,Bst1,Ccl24,Ccr1,Ccr5,Fas,Ifitm1,Il1a,Il1b,Itgax,Jag1,Jak2,Lcn2,Myc,Notch1,Ptgs2,Serpine1,Spata13,Thbs1,Tnfsf14,Trem1
query_1	TRUE	1.20722e-10	318	69	14	0.202899	0.0440252	GO:0060326	GO:BP	cell chemotaxis	27205	15371	c("GO:0006935", "GO:0016477", "GO:0070887")	IEA,ISO IBA IEA,ISO IBA,IDA IMP ISS ISO IBA IEA,IBA,IDA ISO IBA,IDA ISO,ISS ISO IEA,IBA,IDA,IEA,IEA,IDA,IGI ISO IBA	Bst1,Ccl24,Ccl6,Ccr1,Ccr5,Cxcl3,Il1b,Notch1,Ppbp,Saa3,Serpine1,Thbs1,Tnfsf14,Trem1
query_1	TRUE	1.22299e-10	1458	69	24	0.347826	0.0164609	GO:0051094	GO:BP	positive regulation of developmental process	27205	14249	c("GO:0032502", "GO:0048518", "GO:0050793")	IMP,ISO,ISO,IMP,ISS ISO,IMP ISO IEA,ISO IEA,IMP,IMP ISO IEA,IMP IGI,ISO IEA,IDA ISO,ISS ISO IEA,IMP,ISO,IMP ISO IEA,IMP,IDA IMP IGI ISO IEA,IMP,IEA,IDA IGI,ISO IEA,IEA,IMP	Ccl24,Ccr1,Ccr5,Egr2,Ifitm1,Il10,Il12b,Il1a,Il1b,Il4ra,Itgax,Jag1,Jak2,Kdm5b,Lcn2,Myc,Napepld,Notch1,Ptgs2,Serpine1,Socs3,Tgm2,Thbs1,Tnfsf14
query_1	TRUE	1.35434e-10	2133	69	28	0.405797	0.0131271	GO:0008283	GO:BP	cell population proliferation	27205	3223	GO:0009987	ISO,IEA,IBA,IEA,ISO IEA,ISO,ISO,ISO IEA,ISS,ISS ISO,IMP,IMP IGI ISO IEA,IDA IGI ISS ISO IEA,ISO IBA IEA,ISO IBA IEA,ISO,ISO IEA,IGI ISO,IDA IMP ISS ISO NAS IEA,IMP,IDA IMP IGI ISS ISO IEA,IDA IMP IGI ISS ISO IEA,IMP,IGI,IGI ISO IEA,ISO,IEA,IDA IBA IEA	Adora2b,Ahr,Bcl6b,Bst1,Ccl24,Ccr5,Fas,Fosl1,Hspa1a,Ifitm1,Igf2bp1,Il10,Il12b,Il1a,Il1b,Il4ra,Itgax,Jag1,Jak2,Kdm5b,Myc,Notch1,Odc1,Ptger2,Ptgs2,Tgm2,Thbs1,Tnfrsf9
query_1	TRUE	1.54531e-10	3583	69	35	0.507246	0.00976835	GO:0010033	GO:BP	response to organic substance	27205	3923	GO:0042221	ISO,IEA,ISO IEA,IBA,IBA,ISO,ISO IEA,IDA,IBA,IDA ISO IEA,IMP IEA,IEA,ISS IBA,ISS ISO IBA,IBA,IDA IGI ISO IEA,IDA IBA IEA,ISO IBA IEA,IDA IMP ISO IBA IEA,IBA IEA,IDA,IDA IMP ISS ISO IBA TAS NAS IEA,IEP,ISO,ISO,IDA IMP IEA,IDA ISO IEA,IBA,IDA IMP IBA IEA,ISO IEA,IDA IEP,IEA,IDA IEP,ISS ISO IEA,IEA	Adora2b,Ahr,Cacna1b,Ccl24,Ccl6,Ccr1,Ccr5,Cdc42ep2,Cxcl3,Egr2,Fas,Fosl1,Hspa1a,Ifitm1,Ifitm6,Il10,Il12b,Il1a,Il1b,Il4ra,Jag1,Jak2,Kdm5b,Lcn2,Mmp13,Myc,Notch1,Ppbp,Ptger2,Ptgs2,Saa3,Serpine1,Socs3,Tgm2,Thbs1
query_1	TRUE	1.80605e-10	1055	69	21	0.304348	0.0199052	GO:0071345	GO:BP	cellular response to cytokine stimulus	27205	17543	c("GO:0034097", "GO:0071310")	IBA,IBA,ISO,IEA,IDA,IBA,IEA,IBA,IBA,IDA IBA IEA,ISO IBA IEA,IDA ISO IBA IEA,IBA IEA,IDA IMP ISS ISO IBA TAS IEA,IEP,IDA IEA,IDA,IBA,IDA,IDA IEP,IEA	Ccl24,Ccl6,Ccr1,Ccr5,Cdc42ep2,Cxcl3,Fas,Ifitm1,Ifitm6,Il12b,Il1a,Il1b,Il4ra,Jak2,Kdm5b,Myc,Notch1,Ppbp,Saa3,Socs3,Thbs1
query_1	TRUE	2.74076e-10	1078	69	21	0.304348	0.0194805	GO:0040012	GO:BP	regulation of locomotion	27205	10465	c("GO:0040011", "GO:0050789")	ISO,IEA,IMP ISO IEA,ISS ISO IEA,ISO,ISO,ISS ISO,ISO IEA,ISO IEA,ISO IEA,ISO IEA,ISS ISO IEA,ISO,ISO IEA,IMP ISS ISO IEA,ISO IEA,IEA,IEA,IEA,IDA,ISO	Adora2b,Bst1,Ccl24,Ccr1,Ccr5,Fas,Ifitm1,Il1a,Il1b,Itgax,Jag1,Jak2,Lcn2,Myc,Notch1,Ptgs2,Serpine1,Spata13,Thbs1,Tnfsf14,Trem1
query_1	TRUE	4.06069e-10	3246	69	33	0.478261	0.0101664	GO:0051239	GO:BP	regulation of multicellular organismal process	27205	14358	c("GO:0032501", "GO:0050789")	IMP ISO,IEA,IBA,IMP,IMP,ISO,ISO,IDA,IMP,IMP ISO,IMP ISO IEA,IDA IMP IGI ISS ISO IEA,IMP,IMP ISO IBA IEA,IDA IMP ISS ISO IBA IEA,IMP IGI,IDA IBA,IDA ISO IEA,IDA IMP ISO,IDA IMP IGI ISS ISO NAS IEA,IMP,IMP ISO,IDA IMP ISS ISO IEA,ISO,IDA IMP IGI ISS ISO IEA,ISO IEA,IDA ISO IEA,IEA,IMP ISS ISO IBA,ISO IEA,IEA,IDA,IDA ISO IEA	Adora2b,Ahr,Bcl6b,Cacna1b,Ccl24,Ccr1,Ccr5,Clec4n,Egr2,Fas,Il10,Il12b,Il19,Il1a,Il1b,Il4ra,Ism1,Itgax,Jag1,Jak2,Kdm5b,Lcn2,Myc,Napepld,Notch1,Ptger2,Ptgs2,Serpine1,Srgn,Tgm2,Thbs1,Tnfrsf9,Tnfsf14
query_1	TRUE	6.13227e-10	2459	69	29	0.42029	0.0117934	GO:0071310	GO:BP	cellular response to organic substance	27205	17511	c("GO:0010033", "GO:0070887")	IEA,IBA,IBA,ISO,IEA,IDA,IBA,IDA,IEA,IBA,IBA,IBA,IDA ISO IEA,IDA IBA IEA,ISO IBA IEA,IDA ISO IBA IEA,IBA IEA,IDA IMP ISS ISO IBA TAS IEA,IEP,IDA IEA,IDA ISO IEA,IBA,IDA IBA,IEA,IDA,IEA,IDA IEP,ISS ISO IEA,IEA	Ahr,Ccl24,Ccl6,Ccr1,Ccr5,Cdc42ep2,Cxcl3,Egr2,Fas,Hspa1a,Ifitm1,Ifitm6,Il10,Il12b,Il1a,Il1b,Il4ra,Jak2,Kdm5b,Myc,Notch1,Ppbp,Ptger2,Ptgs2,Saa3,Serpine1,Socs3,Tgm2,Thbs1
query_1	TRUE	6.5491e-10	360	69	14	0.202899	0.0388889	GO:0050727	GO:BP	regulation of inflammatory response	27205	13970	c("GO:0006954", "GO:0031347", "GO:0032101")	IMP,IBA,IEA,IMP,ISO,IMP ISO IEA,IMP,IDA ISO IEA,ISS ISO IEA,IMP,IDA ISO IEA,IEA,IGI,ISO	Adora2b,Bcl6b,Bst1,Ccl24,Ccr5,Il10,Il12b,Il1b,Jak2,Napepld,Ptgs2,Serpine1,Socs3,Tgm2
query_1	TRUE	8.65563e-10	453	69	15	0.217391	0.0331126	GO:0019221	GO:BP	cytokine-mediated signaling pathway	27205	5899	c("GO:0007166", "GO:0071345")	IBA,IBA,ISO,IEA,IBA,IEA,IBA,IBA,IBA IEA,ISO IBA IEA,ISO IBA IEA,IBA IEA,IMP ISS ISO IBA TAS IEA,IDA,IBA	Ccl24,Ccl6,Ccr1,Ccr5,Cxcl3,Fas,Ifitm1,Ifitm6,Il12b,Il1a,Il1b,Il4ra,Jak2,Notch1,Ppbp
query_1	TRUE	9.46075e-10	2702	69	30	0.434783	0.0111029	GO:0050793	GO:BP	regulation of developmental process	27205	14007	c("GO:0032502", "GO:0050789")	IBA,IMP ISO IEA,ISO,ISO,ISO IBA IEA,IMP,IMP ISO,ISS ISO,IMP ISO IEA,ISO IEA,IMP ISO IEA,IMP ISO IEA,IMP IGI,IDA IBA,IDA ISO IEA,IDA IMP ISO IEA,ISS ISO IEA,IMP,ISO,IDA IMP ISS ISO IEA,IMP,IDA IMP IGI ISO IEA,IMP,IBA,IEA,IDA IGI,ISS ISO IBA,ISO IEA,IEA,IMP	Bcl6b,Ccl24,Ccr1,Ccr5,Cdc42ep2,Egr2,Fas,Ifitm1,Il10,Il12b,Il1a,Il1b,Il4ra,Ism1,Itgax,Jag1,Jak2,Kdm5b,Lcn2,Myc,Napepld,Notch1,Ptgs2,Rnd1,Serpine1,Socs3,Srgn,Tgm2,Thbs1,Tnfsf14
query_1	TRUE	2.14258e-09	1060	69	20	0.289855	0.0188679	GO:0032101	GO:BP	regulation of response to external stimulus	27205	7777	c("GO:0009605", "GO:0048583")	IMP,IBA,IEA,IMP,IMP ISS ISO IEA,ISO,IMP,IMP ISO IEA,IDA IMP ISO IEA,IDA ISO IEA,ISS ISO IEA,IMP,ISS ISO IEA,IDA ISO IEA,IEA,IGI,ISO,IEA,IDA,ISO	Adora2b,Bcl6b,Bst1,Ccl24,Ccr1,Ccr5,Clec4n,Il10,Il12b,Il1b,Jak2,Napepld,Notch1,Ptgs2,Serpine1,Socs3,Tgm2,Thbs1,Tnfsf14,Trem1
query_1	TRUE	1.85946e-08	789	69	17	0.246377	0.0215463	GO:0030155	GO:BP	regulation of cell adhesion	27205	7051	c("GO:0007155", "GO:0050794")	IEA,ISO,IGI,IDA ISS ISO IEA,IBA,ISO IBA IEA,IGI,ISO IEA,IDA ISS ISO NAS IEA,ISO IC IEA,ISO IEA,IEA,IMP,IEA,IDA ISO IEA,ISO,ISS ISO IEA	Bst1,Ccr5,Il10,Il12b,Il1a,Il1b,Il4ra,Jag1,Jak2,Notch1,Rnd1,Serpine1,Tgm2,Thbs1,Tnfsf14,Trem1,Zdhhc2
query_1	TRUE	2.52278e-08	574	69	15	0.217391	0.0261324	GO:0030335	GO:BP	positive regulation of cell migration	27205	7144	c("GO:0016477", "GO:0030334", "GO:2000147")	ISO,IMP ISO IEA,ISS ISO IEA,ISO IEA,ISO IEA,ISO IEA,ISS ISO IEA,ISO,ISO IEA,IMP,ISO IEA,IEA,IEA,IDA,ISO	Adora2b,Ccl24,Ccr1,Il1a,Il1b,Itgax,Jak2,Lcn2,Myc,Notch1,Ptgs2,Serpine1,Thbs1,Tnfsf14,Trem1
query_1	TRUE	2.92097e-08	580	69	15	0.217391	0.0258621	GO:0032103	GO:BP	positive regulation of response to external stimulus	27205	7779	c("GO:0009605", "GO:0032101", "GO:0048584")	IMP,IMP,ISS ISO IEA,ISO,IMP,ISO IEA,IDA ISO IEA,ISS ISO IEA,IMP,IDA ISO IEA,IEA,ISO,IEA,IDA,ISO	Adora2b,Ccl24,Ccr1,Ccr5,Clec4n,Il12b,Il1b,Jak2,Napepld,Ptgs2,Serpine1,Tgm2,Thbs1,Tnfsf14,Trem1
query_1	TRUE	3.4995e-08	1900	69	24	0.347826	0.0126316	GO:0051240	GO:BP	positive regulation of multicellular organismal process	27205	14359	c("GO:0032501", "GO:0048518", "GO:0051239")	IMP ISO,IMP,ISO,ISO,IDA,IMP,IMP ISO IEA,IDA IMP IGI ISS ISO IEA,IMP ISO IBA IEA,IDA IMP ISS ISO IBA IEA,IMP IGI,IDA ISO IEA,ISO,IDA IMP IGI ISS ISO NAS IEA,IMP,IMP ISO,IMP ISO IEA,IDA IMP IGI ISO IEA,ISO IEA,IDA ISO IEA,IEA,ISO IEA,IEA,IDA ISO IEA	Adora2b,Ccl24,Ccr1,Ccr5,Clec4n,Egr2,Il10,Il12b,Il1a,Il1b,Il4ra,Itgax,Jag1,Jak2,Kdm5b,Lcn2,Myc,Notch1,Ptger2,Ptgs2,Serpine1,Tgm2,Thbs1,Tnfsf14
query_1	TRUE	3.71396e-08	955	69	18	0.26087	0.0188482	GO:0045597	GO:BP	positive regulation of cell differentiation	27205	12148	c("GO:0030154", "GO:0045595", "GO:0048522", "GO:0051094")	ISO,ISO,IMP,ISS ISO,ISO IEA,ISO IEA,ISO IEA,IGI,IDA ISO,ISS ISO IEA,ISO IEA,IMP,IDA IMP IGI ISO IEA,IMP,IEA,IDA IGI,ISO IEA,IMP	Ccr1,Ccr5,Egr2,Ifitm1,Il10,Il12b,Il1b,Il4ra,Jag1,Jak2,Myc,Napepld,Notch1,Ptgs2,Serpine1,Socs3,Tgm2,Tnfsf14
query_1	TRUE	3.72771e-08	703	69	16	0.231884	0.0227596	GO:0008285	GO:BP	negative regulation of cell population proliferation	27205	3225	c("GO:0008283", "GO:0042127", "GO:0048523")	ISO,ISO,ISO,ISO IEA,ISS,ISS ISO,IMP IGI ISO IEA,ISO IEA,ISO IEA,ISO IEA,IMP,ISO,IDA IMP ISS ISO IEA,ISO IEA,IEA,IEA	Adora2b,Ccr5,Fas,Fosl1,Hspa1a,Ifitm1,Il10,Il12b,Il1a,Il1b,Jak2,Myc,Notch1,Ptgs2,Thbs1,Tnfrsf9
query_1	TRUE	3.84037e-08	1243	69	20	0.289855	0.0160901	GO:0010628	GO:BP	positive regulation of gene expression	27205	4370	c("GO:0010467", "GO:0010468", "GO:0010604")	IMP ISO,ISO,IDA,ISS ISO IEA,ISO IEA,IDA IMP IGI ISO IEA,IMP ISO IBA IEA,IDA IMP ISS ISO IBA IEA,IMP,IDA ISO IEA,ISO,IDA IGI ISS ISO NAS IEA,IGI,ISO,ISO,IGI ISO IEA,IMP,ISO IEA,IEA,IEA	Adora2b,Ccr5,Clec4n,Igf2bp1,Il10,Il12b,Il1a,Il1b,Il4ra,Itgax,Jag1,Jak2,Kdm5b,Lcn2,Myc,Notch1,Piwil2,Ptgs2,Serpine1,Thbs1
query_1	TRUE	4.45766e-08	5997	69	41	0.594203	0.00683675	GO:0048522	GO:BP	positive regulation of cellular process	27205	13543	c("GO:0009987", "GO:0048518", "GO:0050794")	IMP ISO,IEA,IEA,ISO,IMP ISO IBA IEA,IBA,ISS ISO IEA,ISO,ISO IBA IEA,IDA IMP,IDA IMP ISS ISO IEA,IDA ISO IC,ISO IEA,ISS,ISS ISO,ISO IEA,IDA IGI ISO IEA,IDA ISS ISO IEA,IDA IGI,IGI ISO IBA IEA,IDA IGI ISO IBA IEA,IMP IGI,IDA ISO IEA,IDA IMP ISO IEA,IDA IMP IGI ISS ISO NAS IEA,IMP,ISO,ISO,IDA IMP IGI ISS ISO IEA,IMP,IDA IMP IGI ISO IC IEA,IMP,IMP,IMP ISO IEA,IEA,IDA IGI,IMP ISS ISO IEA,IEA,IDA IMP I…	Adora2b,Ahr,Bst1,Cacna1b,Ccl24,Ccl6,Ccr1,Ccr5,Cdc42ep2,Clec4n,Egr2,Fas,Fosl1,Hspa1a,Ifitm1,Igf2bp1,Il10,Il12b,Il19,Il1a,Il1b,Il4ra,Itgax,Jag1,Jak2,Kdm5b,Lcn2,Mmp13,Myc,Napepld,Notch1,Odc1,Piwil2,Ptgs2,Serpine1,Socs3,Tgm2,Thbs1,Tnfsf14,Trem1,Zdhhc2
query_1	TRUE	4.81676e-08	601	69	15	0.217391	0.0249584	GO:2000147	GO:BP	positive regulation of cell motility	27205	26749	c("GO:0040017", "GO:0048522", "GO:0048870", "GO:2000145")	ISO,IMP ISO IEA,ISS ISO IEA,ISO IEA,ISO IEA,ISO IEA,ISS ISO IEA,ISO,ISO IEA,IMP,ISO IEA,IEA,IEA,IDA,ISO	Adora2b,Ccl24,Ccr1,Il1a,Il1b,Itgax,Jak2,Lcn2,Myc,Notch1,Ptgs2,Serpine1,Thbs1,Tnfsf14,Trem1
query_1	TRUE	7.28511e-08	619	69	15	0.217391	0.0242326	GO:0040017	GO:BP	positive regulation of locomotion	27205	10470	c("GO:0040011", "GO:0040012", "GO:0048518")	ISO,IMP ISO IEA,ISS ISO IEA,ISO IEA,ISO IEA,ISO IEA,ISS ISO IEA,ISO,ISO IEA,IMP,ISO IEA,IEA,IEA,IDA,ISO	Adora2b,Ccl24,Ccr1,Il1a,Il1b,Itgax,Jak2,Lcn2,Myc,Notch1,Ptgs2,Serpine1,Thbs1,Tnfsf14,Trem1
query_1	TRUE	8.69997e-08	6732	69	43	0.623188	0.0063874	GO:0048518	GO:BP	positive regulation of biological process	27205	13539	c("GO:0008150", "GO:0050789")	IMP ISO,IEA,IEA,ISO,IMP ISO IBA IEA,IBA,ISS ISO IEA,ISO,ISO IBA IEA,IDA IMP,IDA IMP ISS ISO IEA,IDA ISO IBA IC,IMP,ISO IEA,ISS IBA,ISS ISO,ISS ISO IEA,IDA IMP IGI ISO IEA,IDA IMP IGI ISS ISO IEA,IDA IGI,IMP IGI ISO IBA IEA,IDA IMP IGI ISS ISO IBA IEA,IMP IGI,IDA ISO IEA,IDA IMP ISO IEA,IDA IMP IGI ISS ISO NAS IEA,IMP IGI,IMP ISO,ISO,IDA IMP IGI ISS ISO IEA,IMP,IDA IMP IGI ISO IC IEA,IMP,IDA IMP,I…	Adora2b,Ahr,Bst1,Cacna1b,Ccl24,Ccl6,Ccr1,Ccr5,Cdc42ep2,Clec4n,Egr2,Fas,Fbxl5,Fosl1,Hspa1a,Ifitm1,Igf2bp1,Il10,Il12b,Il19,Il1a,Il1b,Il4ra,Itgax,Jag1,Jak2,Kdm5b,Lcn2,Mmp13,Myc,Napepld,Notch1,Odc1,Piwil2,Ptger2,Ptgs2,Serpine1,Socs3,Tgm2,Thbs1,Tnfsf14,Trem1,Zdhhc2
query_1	TRUE	8.98117e-08	746	69	16	0.231884	0.0214477	GO:0031347	GO:BP	regulation of defense response	27205	7533	c("GO:0006952", "GO:0080134")	IMP,IBA,IEA,IMP,IMP,ISO,IMP,IMP ISO IEA,IDA IMP ISO IEA,IDA ISO IEA,ISS ISO IEA,IMP,IDA ISO IEA,IEA,IGI,ISO	Adora2b,Bcl6b,Bst1,Ccl24,Ccr1,Ccr5,Clec4n,Il10,Il12b,Il1b,Jak2,Napepld,Ptgs2,Serpine1,Socs3,Tgm2
query_1	TRUE	9.11588e-08	629	69	15	0.217391	0.0238474	GO:0006935	GO:BP	chemotaxis	27205	2631	c("GO:0042221", "GO:0042330")	IEA,IDA ISO IBA IEA,ISO IBA IEA,IDA IMP ISS ISO IBA IEA,IBA IEA,IDA ISO IBA IEA,IGI,IDA ISO,ISS ISO IBA IEA,IBA IEA,IDA IEA,IEA,IEA,IDA,IGI ISO IBA	Bst1,Ccl24,Ccl6,Ccr1,Ccr5,Cxcl3,Egr2,Il1b,Notch1,Ppbp,Saa3,Serpine1,Thbs1,Tnfsf14,Trem1
query_1	TRUE	9.52943e-08	631	69	15	0.217391	0.0237718	GO:0042330	GO:BP	taxis	27205	10669	c("GO:0009605", "GO:0040011")	IEA,IDA ISO IBA IEA,ISO IBA IEA,IDA IMP ISS ISO IBA IEA,IBA IEA,IDA ISO IBA IEA,IGI,IDA ISO,ISS ISO IBA IEA,IBA IEA,IDA IEA,IEA,IEA,IDA,IGI ISO IBA	Bst1,Ccl24,Ccl6,Ccr1,Ccr5,Cxcl3,Egr2,Il1b,Notch1,Ppbp,Saa3,Serpine1,Thbs1,Tnfsf14,Trem1
query_1	TRUE	9.54988e-08	1308	69	20	0.289855	0.0152905	GO:0098542	GO:BP	defense response to other organism	27205	19844	c("GO:0006952", "GO:0051707")	IBA,IBA,IMP,IDA,IDA IMP IBA IEA,IBA,IDA ISS ISO IBA IEA,IBA,IDA,IDA IMP IGI ISO IEA,IDA ISO IEA,IMP,IDA,IDA ISS ISO IEA,IMP ISS ISO IEA,IEA,ISO IBA,IEA,IGI IBA IEA,IBA	Ccl24,Ccl6,Ccr1,Cdc42ep2,Clec4n,Cxcl3,Ifitm1,Ifitm6,Il10,Il12b,Il1b,Il4ra,Itgax,Jak2,Lcn2,Myc,Ppbp,Serpine1,Trem1,Wfdc17
query_1	TRUE	1.89068e-07	141	69	9	0.130435	0.0638298	GO:0050729	GO:BP	positive regulation of inflammatory response	27205	13972	c("GO:0006954", "GO:0031349", "GO:0032103", "GO:0050727")	IMP,IMP,ISO,IDA ISO IEA,ISS ISO IEA,IMP,IDA ISO IEA,IEA,ISO	Adora2b,Ccl24,Ccr5,Il1b,Jak2,Napepld,Ptgs2,Serpine1,Tgm2
query_1	TRUE	1.95872e-07	5676	69	39	0.565217	0.00687104	GO:0042221	GO:BP	response to chemical	27205	10621	GO:0050896	ISO,IEA,IEA,ISO IEA,IDA ISO IBA IEA,ISO IBA IEA,IDA IMP ISS ISO IBA IEA,ISO IBA IEA,IDA,IDA ISO IBA IEA,IDA IGI ISO IEA,IMP ISO IEA,IEA,ISS IBA,ISS ISO IBA,IBA,IDA IGI ISO IEA,IDA IBA IEA,ISS ISO IBA IEA,IDA IMP ISO IBA IEA,IBA IEA,IDA,IDA IMP ISS ISO IBA TAS NAS IEA,IEP IEA,ISO,ISO,IMP ISS IBA,IDA IMP ISO IEA,IDA ISS ISO IBA IEA,IBA IEA,IDA IMP IBA IEA,IMP ISO IEA,IDA IEP IEA,IEA,IDA IEP,ISS ISO…	Adora2b,Ahr,Bst1,Cacna1b,Ccl24,Ccl6,Ccr1,Ccr5,Cdc42ep2,Cxcl3,Egr2,Fas,Fosl1,Hspa1a,Ifitm1,Ifitm6,Il10,Il12b,Il1a,Il1b,Il4ra,Jag1,Jak2,Kdm5b,Lcn2,Mmp13,Mt2,Myc,Notch1,Ppbp,Ptger2,Ptgs2,Saa3,Serpine1,Socs3,Tgm2,Thbs1,Tnfsf14,Trem1
query_1	TRUE	3.74518e-07	1581	69	21	0.304348	0.0132827	GO:0002682	GO:BP	regulation of immune system process	27205	1218	c("GO:0002376", "GO:0050789")	IMP,IEA,IBA,IEA,IMP,IMP ISS ISO IEA,IMP,IMP,IMP ISO IEA,IDA IMP ISS ISO IEA,ISO IBA IEA,ISS ISO IBA IEA,IMP IGI,IDA,IDA ISO NAS IEA,ISS ISO,IEA,IEA,IDA,IDA ISO IEA,ISO	Adora2b,Ahr,Bcl6b,Bst1,Ccl24,Ccr1,Clec4n,Fas,Il10,Il12b,Il1a,Il1b,Il4ra,Jag1,Jak2,Myc,Serpine1,Thbs1,Tnfrsf9,Tnfsf14,Trem1
query_1	TRUE	4.50139e-07	588	69	14	0.202899	0.0238095	GO:0043065	GO:BP	positive regulation of apoptotic process	27205	11093	c("GO:0006915", "GO:0042981", "GO:0043068")	ISO,ISO IEA,ISO IEA,ISO IEA,IDA IGI,ISO,IMP ISO IEA,ISO,IDA IMP IGI ISO,IDA IGI,ISO IEA,ISS ISO IEA,IEA,ISO	Fas,Fosl1,Il10,Il12b,Il19,Il1b,Jak2,Lcn2,Myc,Notch1,Ptgs2,Tgm2,Thbs1,Trem1
query_1	TRUE	5.3245e-07	2787	69	27	0.391304	0.00968784	GO:0009653	GO:BP	anatomical structure morphogenesis	27205	3648	c("GO:0032502", "GO:0048856")	IMP ISO IEA,ISO,ISO IBA IEA,IDA IMP IGI,IMP,ISO IEA,IMP IGI,ISO IEA,IMP,IMP ISO IEA,IMP,IDA IBA,ISO IEA,IMP ISS ISO IEA,IMP,ISO,IMP IGI ISS ISO IEA,IMP,IDA IMP IGI IEP ISS ISO IBA IC IEA,ISO IEA,IBA,IEA,IMP,IMP,IEA,IMP,IMP	Ccl24,Ccr5,Cdc42ep2,Egr2,Ifitm1,Igf2bp1,Il10,Il12b,Il1a,Il1b,Il4ra,Ism1,Itgax,Jag1,Kdm5b,Lcn2,Mmp13,Myc,Notch1,Ptgs2,Rnd1,Serpine1,Socs3,Tgm2,Thbs1,Tm4sf1,Tnfsf14
query_1	TRUE	5.72969e-07	599	69	14	0.202899	0.0233723	GO:0043068	GO:BP	positive regulation of programmed cell death	27205	11096	c("GO:0010942", "GO:0012501", "GO:0043067")	ISO,ISO IEA,ISO IEA,ISO IEA,IDA IGI,ISO,IMP ISO IEA,ISO,IDA IMP IGI ISO,IDA IGI,ISO IEA,ISS ISO IEA,IEA,ISO	Fas,Fosl1,Il10,Il12b,Il19,Il1b,Jak2,Lcn2,Myc,Notch1,Ptgs2,Tgm2,Thbs1,Trem1
query_1	TRUE	6.05645e-07	2181	69	24	0.347826	0.0110041	GO:1901700	GO:BP	response to oxygen-containing compound	27205	22661	GO:0042221	ISO,IEA,ISO IEA,ISO,IBA,ISO IEA,IMP,IEA,IDA IGI ISO IEA,IDA,IBA IEA,IDA IMP ISO IBA IEA,IDA,IDA IMP ISS ISO IBA IEA,ISO,IEA,IDA IEA,IBA,IDA IMP IBA,ISO IEA,IEA,IDA,ISS ISO IEA,IEA	Adora2b,Ahr,Cacna1b,Ccr5,Cxcl3,Egr2,Fas,Fosl1,Il10,Il12b,Il1a,Il1b,Jag1,Jak2,Lcn2,Myc,Notch1,Ppbp,Ptger2,Ptgs2,Serpine1,Socs3,Tgm2,Thbs1
query_1	TRUE	6.30609e-07	1137	69	18	0.26087	0.0158311	GO:0033993	GO:BP	response to lipid	27205	8812	GO:0010033	IEA,ISO,ISO,IBA,IMP,IEA,IDA ISO IEA,IDA,IBA IEA,IDA IMP ISO IBA IEA,IDA ISS ISO IEA,IEA,IEA,IBA,IDA IMP IBA IEA,ISO IEA,IEA,IEA	Ahr,Cacna1b,Ccr5,Cxcl3,Fas,Fosl1,Il10,Il12b,Il1a,Il1b,Jak2,Myc,Notch1,Ppbp,Ptger2,Ptgs2,Serpine1,Thbs1
query_1	TRUE	7.02502e-07	230	69	10	0.144928	0.0434783	GO:0030595	GO:BP	leukocyte chemotaxis	27205	7227	c("GO:0050900", "GO:0060326")	IEA,ISO IBA IEA,IBA,IDA IMP ISS ISO IEA,IDA ISO IBA,IDA ISO,IBA,IEA,IDA,IGI ISO IBA	Bst1,Ccl24,Ccl6,Ccr1,Cxcl3,Il1b,Ppbp,Serpine1,Tnfsf14,Trem1
query_1	TRUE	7.05797e-07	2607	69	26	0.376812	0.00997315	GO:0035556	GO:BP	intracellular signal transduction	27205	9589	GO:0007165	IMP ISO,IEA,IEA,IBA,IBA,ISO IBA,ISO IBA,IBA,IEA,IDA IMP,ISO IBA,IGI,ISO IEA,IDA IGI ISO IEA,IDA IMP ISS ISO IBA IEA,IMP,IDA IMP ISS ISO,ISO IEA,IMP,IEA,IDA,ISO IEA,IEA,ISS ISO,IEA,ISS ISO IEA	Adora2b,Ahr,Bst1,Ccl24,Ccl6,Ccr1,Ccr5,Cdc42ep2,Cish,Clec4n,Fas,Il19,Il1a,Il1b,Jak2,Mt2,Myc,Notch1,Ptgs2,Rnd1,Saa3,Socs3,Spata13,Tgm2,Thbs1,Tnfsf14
query_1	TRUE	9.86778e-07	747	69	15	0.217391	0.0200803	GO:0001568	GO:BP	blood vessel development	27205	367	c("GO:0001944", "GO:0048856")	IMP,IMP,IMP,IMP,ISO IEA,IMP,IMP ISO IEA,IDA IBA,ISO IEA,IMP ISS ISO IEA,IMP IEP ISS ISO IEA,ISO IEA,IEA,IMP,IEA	Ccl24,Egr2,Fosl1,Il10,Il12b,Il1a,Il1b,Ism1,Itgax,Jag1,Notch1,Ptgs2,Serpine1,Socs3,Thbs1
query_1	TRUE	1.02068e-06	239	69	10	0.144928	0.041841	GO:0097529	GO:BP	myeloid leukocyte migration	27205	19735	GO:0050900	IEA,IMP ISO IBA IEA,IBA,ISS ISO IEA,IDA ISO IBA,ISO IEA,IDA ISO,IBA,IEA,IGI ISO IBA	Bst1,Ccl24,Ccl6,Ccr1,Cxcl3,Il1a,Il1b,Ppbp,Serpine1,Trem1
query_1	TRUE	1.47335e-06	1199	69	18	0.26087	0.0150125	GO:0051241	GO:BP	negative regulation of multicellular organismal process	27205	14360	c("GO:0032501", "GO:0048519", "GO:0051239")	IMP,ISO,ISO,IMP ISO,IMP ISO IEA,ISO IEA,IMP,IDA ISO,IGI,IDA IBA,ISS ISO IEA,ISS ISO,ISO,IDA IMP ISS ISO IEA,ISO IEA,IEA,IMP ISS ISO IBA,IEA	Adora2b,Ccr1,Ccr5,Fas,Il10,Il12b,Il19,Il1b,Il4ra,Ism1,Jak2,Myc,Napepld,Notch1,Ptgs2,Serpine1,Srgn,Thbs1
query_1	TRUE	1.71092e-06	10596	69	52	0.753623	0.00490751	GO:0050896	GO:BP	response to stimulus	27205	14092	GO:0008150	IDA IMP ISO IBA IEA,IEA,IBA,IEA,IMP ISO IEA,IDA IMP ISO IBA IEA,ISO IBA IEA,IDA IMP ISS ISO IBA IEA,IMP ISO IBA IEA,IDA IBA,IDA IEA,IDA IMP IBA IEA,IDA ISO IBA IEA,IDA IGI ISO IEA,IDA IMP IGI ISO IBA IC IEA,IDA IEA,IDA IMP ISS IBA,IDA ISS ISO IBA IEA,IBA,ISS ISO IEA,IDA IMP IGI ISO IEA,IDA IMP IGI ISS ISO IBA IEA,IDA IGI IEA,IMP ISS ISO IBA IEA,IDA IMP IGI ISS ISO IBA IEA,IMP IGI IBA IEA,IDA IBA …	Adora2b,Ahr,Bcl6b,Bst1,Cacna1b,Ccl24,Ccl6,Ccr1,Ccr5,Cdc42ep2,Cish,Clec4n,Cxcl3,Egr2,Fas,Fosl1,Hspa1a,Ifitm1,Ifitm6,Igf2bp1,Il10,Il12b,Il19,Il1a,Il1b,Il4ra,Itgax,Jag1,Jak2,Kdm5b,Lcn2,Mmp13,Mt2,Myc,Napepld,Notch1,Odc1,Ppbp,Ptger2,Ptgs2,Rnd1,Saa3,Serpine1,Socs3,Spata13,Srgn,Susd6,Tgm2,Thbs1,Tnfsf14,Trem1,Wfdc17
query_1	TRUE	1.72491e-06	7674	69	44	0.637681	0.00573365	GO:0007154	GO:BP	cell communication	27205	2781	GO:0009987	EXP IDA IMP ISO IBA IEA,IEA,IEA,IMP ISO IBA IEA,IBA IEA,IBA,ISO IBA IEA,ISO IBA IEA,IBA,IDA IEA,IDA IMP,IBA,IEA,IDA IMP IGI ISO IBA IC IEA,IDA,IBA,IBA,ISO IEA,IDA ISO IBA IEA,IDA IGI IEA,IMP ISO IBA IEA,IDA IMP IGI ISO IBA IEA,IBA IEA,IBA IEA,IDA IMP IGI ISO TAS IEA,IDA IMP IGI ISS ISO IBA TAS IEA,IMP,IDA,IMP,IDA IMP ISS ISO,IDA IMP IGI ISO IBA IC IEA,IBA,IDA IBA IEA,IMP ISO IEA,IEA,IDA,IEA,IDA I…	Adora2b,Ahr,Bst1,Cacna1b,Ccl24,Ccl6,Ccr1,Ccr5,Cdc42ep2,Cish,Clec4n,Cxcl3,Egr2,Fas,Fosl1,Ifitm1,Ifitm6,Il10,Il12b,Il19,Il1a,Il1b,Il4ra,Itgax,Jag1,Jak2,Kdm5b,Lcn2,Mt2,Myc,Notch1,Ppbp,Ptger2,Ptgs2,Rnd1,Saa3,Serpine1,Socs3,Spata13,Srgn,Tgm2,Thbs1,Tnfsf14,Zdhhc2
query_1	TRUE	1.75222e-06	779	69	15	0.217391	0.0192555	GO:0001944	GO:BP	vasculature development	27205	570	c("GO:0048731", "GO:0072359")	IMP,IMP,IMP,IMP,ISO IEA,IMP,IMP ISO IEA,IDA IBA,ISO IEA,IMP ISS ISO IEA,IMP IEP ISS ISO IEA,ISO IEA,IEA,IMP,IEA	Ccl24,Egr2,Fosl1,Il10,Il12b,Il1a,Il1b,Ism1,Itgax,Jag1,Notch1,Ptgs2,Serpine1,Socs3,Thbs1
query_1	TRUE	1.83965e-06	182	69	9	0.130435	0.0494505	GO:0001659	GO:BP	temperature homeostasis	27205	387	GO:0048871	ISO,IEA,IDA IEA,IMP,IMP,IMP,IMP,IMP,IDA ISO IEA	Ccr5,Il1a,Il1b,Il4ra,Jak2,Lcn2,Napepld,Notch1,Ptgs2
query_1	TRUE	1.94231e-06	921	69	16	0.231884	0.0173724	GO:0035239	GO:BP	tube morphogenesis	27205	9403	c("GO:0009653", "GO:0035295")	IMP,IMP,ISO IEA,IMP,IMP ISO IEA,IDA IBA,ISO IEA,IMP ISS ISO IEA,IMP,ISO,IMP,IMP IGI ISS ISO IEA,ISO IEA,IEA,IMP,IEA	Ccl24,Il10,Il12b,Il1a,Il1b,Ism1,Itgax,Jag1,Kdm5b,Lcn2,Myc,Notch1,Ptgs2,Serpine1,Tgm2,Thbs1
query_1	TRUE	2.2284e-06	1744	69	21	0.304348	0.0120413	GO:0045595	GO:BP	regulation of cell differentiation	27205	12146	c("GO:0030154", "GO:0050793", "GO:0050794")	IBA,ISO,ISO,IMP,IMP ISO,ISS ISO,ISO IEA,ISO IEA,ISO IEA,ISO IEA,IGI,IDA IMP ISO IEA,ISS ISO IEA,ISS ISO IEA,IMP,IDA IMP IGI ISO IEA,IMP,IEA,IDA IGI,ISO IEA,IMP	Bcl6b,Ccr1,Ccr5,Egr2,Fas,Ifitm1,Il10,Il12b,Il1a,Il1b,Il4ra,Jag1,Jak2,Myc,Napepld,Notch1,Ptgs2,Serpine1,Socs3,Tgm2,Tnfsf14
query_1	TRUE	2.53357e-06	672	69	14	0.202899	0.0208333	GO:0010942	GO:BP	positive regulation of cell death	27205	4636	c("GO:0008219", "GO:0010941", "GO:0048522")	ISO,ISO IEA,ISO IEA,ISO IEA,IDA IGI,ISO,IMP ISO IEA,ISO,IDA IMP IGI ISO,IDA IGI,ISO IEA,ISS ISO IEA,IEA,ISO	Fas,Fosl1,Il10,Il12b,Il19,Il1b,Jak2,Lcn2,Myc,Notch1,Ptgs2,Tgm2,Thbs1,Trem1
query_1	TRUE	2.6364e-06	128	69	8	0.115942	0.0625	GO:1990266	GO:BP	neutrophil migration	27205	26365	GO:0097530	IEA,IBA,IBA,IDA ISO IBA,ISO IEA,IDA ISO,IBA,IGI IBA	Bst1,Ccl24,Ccl6,Cxcl3,Il1a,Il1b,Ppbp,Trem1
query_1	TRUE	3.47862e-06	2378	69	24	0.347826	0.0100925	GO:0048584	GO:BP	positive regulation of response to stimulus	27205	13595	c("GO:0048518", "GO:0048583", "GO:0050896")	IMP ISO,IMP IBA,IBA,ISS ISO IEA,ISO,IDA IMP,ISO,ISO IEA,IDA ISO IEA,IDA IGI,ISO IEA,IDA IGI ISS ISO IEA,IMP IGI,IDA,IDA IMP ISS ISO NAS IEA,IDA IMP ISO,IMP,IDA ISO IC IEA,IDA ISO IEA,IEA,ISS ISO,IEA,IDA ISS ISO IEA,ISO	Adora2b,Ccl24,Ccl6,Ccr1,Ccr5,Clec4n,Fas,Il10,Il12b,Il19,Il1a,Il1b,Il4ra,Jag1,Jak2,Myc,Napepld,Notch1,Ptgs2,Serpine1,Tgm2,Thbs1,Tnfsf14,Trem1
query_1	TRUE	4.40514e-06	7550	69	43	0.623188	0.00569536	GO:0023052	GO:BP	signaling	27205	7002	GO:0050789	EXP IDA IMP ISO IBA IEA,IEA,IEA,IMP ISO IBA IEA,IBA IEA,IBA,ISO IBA IEA,ISO IBA IEA,IBA,IDA IEA,IDA IMP,IBA,IEA,IDA IMP IGI ISO IBA IC IEA,IBA,IBA,ISO IEA,IDA ISO IBA IEA,IDA IGI IEA,IMP ISO IBA IEA,IDA IMP IGI ISO IBA IEA,IBA IEA,IBA IEA,IDA IMP IGI ISO TAS IEA,IDA IMP IGI ISS ISO IBA TAS IEA,IMP,IDA,IMP,IDA IMP ISS ISO,IDA IMP IGI ISO IBA IC IEA,IBA,IDA IBA IEA,IMP ISO IEA,IEA,IDA,IEA,IDA IGI I…	Adora2b,Ahr,Bst1,Cacna1b,Ccl24,Ccl6,Ccr1,Ccr5,Cdc42ep2,Cish,Clec4n,Cxcl3,Egr2,Fas,Ifitm1,Ifitm6,Il10,Il12b,Il19,Il1a,Il1b,Il4ra,Itgax,Jag1,Jak2,Kdm5b,Lcn2,Mt2,Myc,Notch1,Ppbp,Ptger2,Ptgs2,Rnd1,Saa3,Serpine1,Socs3,Spata13,Srgn,Tgm2,Thbs1,Tnfsf14,Zdhhc2
query_1	TRUE	5.19057e-06	1467	69	19	0.275362	0.0129516	GO:0080134	GO:BP	regulation of response to stress	27205	18808	c("GO:0006950", "GO:0048583")	IMP,IBA,IEA,IMP,IMP,ISO,IMP,ISO IBA,IMP IGI ISO IEA,IDA IMP ISO IEA,ISO IEA,IDA IGI ISO IEA,ISS ISO IEA,IMP,IDA IMP ISO IEA,IEA,IGI,ISO,IEA	Adora2b,Bcl6b,Bst1,Ccl24,Ccr1,Ccr5,Clec4n,Fas,Il10,Il12b,Il1a,Il1b,Jak2,Napepld,Ptgs2,Serpine1,Socs3,Tgm2,Thbs1
query_1	TRUE	6.29354e-06	380	69	11	0.15942	0.0289474	GO:0050900	GO:BP	leukocyte migration	27205	14095	c("GO:0002376", "GO:0016477")	IEA,IMP ISO IBA IEA,IBA,IDA IMP ISS ISO IEA,IDA ISO IBA,ISO IEA,IDA ISO,IMP IBA,IEA,IDA,IGI ISO IBA	Bst1,Ccl24,Ccl6,Ccr1,Cxcl3,Il1a,Il1b,Ppbp,Serpine1,Tnfsf14,Trem1
query_1	TRUE	6.72799e-06	2895	69	26	0.376812	0.008981	GO:0007166	GO:BP	cell surface receptor signaling pathway	27205	2793	GO:0007165	IEA,IBA,IBA,ISO,IEA,IMP,IBA,IDA IMP IGI ISO IBA IEA,IBA,IBA,ISO IEA,IDA ISO IBA IEA,IDA,IMP ISO IBA IEA,IDA IMP ISO IBA IEA,IBA IEA,IBA IEA,IDA IMP IGI ISO TAS IEA,IDA IMP IGI ISS ISO IBA TAS IEA,IDA,IDA,IDA IMP IGI ISO IBA IC IEA,IBA,IEA,IDA ISO IEA,IEA	Adora2b,Ccl24,Ccl6,Ccr1,Ccr5,Clec4n,Cxcl3,Fas,Ifitm1,Ifitm6,Il10,Il12b,Il19,Il1a,Il1b,Il4ra,Itgax,Jag1,Jak2,Lcn2,Myc,Notch1,Ppbp,Serpine1,Socs3,Thbs1
query_1	TRUE	8.46271e-06	496	69	12	0.173913	0.0241935	GO:0001819	GO:BP	positive regulation of cytokine production	27205	490	c("GO:0001816", "GO:0001817", "GO:0010628", "GO:0051240")	IMP ISO,ISO,IDA,ISO IEA,IDA IMP IGI ISO IEA,IMP ISO IEA,IDA IMP ISS ISO IEA,IMP,IDA IGI ISS ISO NAS IEA,ISO IEA,IEA,IEA	Adora2b,Ccr5,Clec4n,Il10,Il12b,Il1a,Il1b,Il4ra,Jak2,Ptgs2,Serpine1,Thbs1
query_1	TRUE	9.57044e-06	12308	69	55	0.797101	0.00446864	GO:0050794	GO:BP	regulation of cellular process	27205	14008	c("GO:0009987", "GO:0050789")	EXP IDA IMP ISO IBA IEA,IEA,IDA IBA,IEA,ISO IEA,IMP ISO IBA IEA,IBA,ISS ISO IBA IEA,IDA ISO IBA IEA,ISO IBA IEA,IDA IEA,IDA IMP,IBA,IDA IMP ISS ISO IBA IEA,IDA IMP IGI ISO IBA IC IEA,ISO IBA IEA,ISS IBA,ISS ISO IBA,IBA,ISS ISO IBA IEA,IDA IMP IGI ISO IEA,IDA ISS ISO IBA IEA,IDA IGI IEA,IMP IGI ISO IBA IEA,IDA IMP IGI ISO IBA IEA,IMP IGI ISO IBA IEA,IDA ISO IBA IEA,IDA IMP IGI ISO TAS IEA,IDA IMP …	Adora2b,Ahr,Bcl6b,Bst1,Cacna1b,Ccl24,Ccl6,Ccr1,Ccr5,Cdc42ep2,Cish,Clec4n,Cxcl3,Egr2,Fas,Fosl1,Hspa1a,Ifitm1,Ifitm6,Igf2bp1,Il10,Il12b,Il19,Il1a,Il1b,Il4ra,Itgax,Jag1,Jak2,Kdm5b,Lcn2,Mmp13,Mt2,Mxd1,Myc,Napepld,Notch1,Odc1,Piwil2,Plekhg2,Ppbp,Ptger2,Ptgs2,Rnd1,Saa3,Serpine1,Socs3,Spata13,Srgn,Tgm2,Thbs1,Tnfrsf9,Tnfsf14,Trem1,Zdhhc2
query_1	TRUE	1.04437e-05	1531	69	19	0.275362	0.0124102	GO:2000026	GO:BP	regulation of multicellular organismal development	27205	26633	c("GO:0007275", "GO:0050793", "GO:0051239")	IMP,ISO,ISO,IMP,IMP ISO,IMP ISO IEA,ISO IEA,IMP ISO IEA,IMP ISO IEA,IGI,IDA IBA,IDA ISO IEA,IDA IMP,ISS ISO IEA,IDA IMP IGI ISO IEA,IEA,ISS ISO IBA,ISO IEA,IEA	Ccl24,Ccr1,Ccr5,Egr2,Fas,Il10,Il12b,Il1a,Il1b,Il4ra,Ism1,Itgax,Jag1,Myc,Notch1,Serpine1,Srgn,Tgm2,Thbs1
query_1	TRUE	1.23755e-05	761	69	14	0.202899	0.0183968	GO:0001817	GO:BP	regulation of cytokine production	27205	488	c("GO:0001816", "GO:0010468", "GO:0051239")	IMP ISO,IBA,ISO,IDA,IMP ISO IEA,IDA IMP IGI ISO IEA,IMP ISO IEA,IDA IMP ISS ISO IEA,IMP,IDA IGI ISS ISO NAS IEA,ISO IEA,IEA,IMP,IEA	Adora2b,Bcl6b,Ccr5,Clec4n,Il10,Il12b,Il1a,Il1b,Il4ra,Jak2,Ptgs2,Serpine1,Srgn,Thbs1
query_1	TRUE	1.26392e-05	156	69	8	0.115942	0.0512821	GO:0097530	GO:BP	granulocyte migration	27205	19736	GO:0097529	IEA,IMP ISO IBA IEA,IBA,IDA ISO IBA,ISO IEA,IDA ISO,IBA,IGI ISO IBA	Bst1,Ccl24,Ccl6,Cxcl3,Il1a,Il1b,Ppbp,Trem1
query_1	TRUE	1.32912e-05	157	69	8	0.115942	0.0509554	GO:0034341	GO:BP	response to type II interferon	27205	9028	c("GO:0034097", "GO:0045087")	IBA,IBA,IDA,ISS ISO IBA,IBA,IDA,ISS ISO IEA,IEA	Ccl24,Ccl6,Cdc42ep2,Ifitm1,Ifitm6,Il12b,Jak2,Myc
query_1	TRUE	1.34478e-05	1213	69	17	0.246377	0.0140148	GO:0048646	GO:BP	anatomical structure formation involved in morphogenesis	27205	13644	c("GO:0009653", "GO:0032502")	IMP,IMP,IMP,IMP,ISO IEA,IMP,IMP ISO IEA,IMP,IDA IBA,ISO IEA,IMP ISS ISO IEA,ISO IEA,IEA,IMP,IEA,IMP,IMP	Ccl24,Egr2,Ifitm1,Il10,Il12b,Il1a,Il1b,Il4ra,Ism1,Itgax,Notch1,Ptgs2,Serpine1,Tgm2,Thbs1,Tm4sf1,Tnfsf14
query_1	TRUE	1.3668e-05	767	69	14	0.202899	0.0182529	GO:0001816	GO:BP	cytokine production	27205	487	c("GO:0010467", "GO:0032501")	IMP ISO,IBA,ISO,IDA,IMP ISO IEA,IDA IMP IGI ISO IEA,IMP ISO IEA,IDA IMP ISS ISO IEA,IMP,IDA IGI ISS ISO NAS IEA,ISO IEA,IEA,IMP,IEA	Adora2b,Bcl6b,Ccr5,Clec4n,Il10,Il12b,Il1a,Il1b,Il4ra,Jak2,Ptgs2,Serpine1,Srgn,Thbs1
query_1	TRUE	1.5709e-05	1946	69	21	0.304348	0.0107914	GO:0023056	GO:BP	positive regulation of signaling	27205	7003	c("GO:0023051", "GO:0023052", "GO:0048518")	IMP ISO,ISO,IBA,IBA,ISO,IDA IMP,ISO,ISO IEA,ISO IEA,IDA IGI,ISO IEA,IDA IGI ISO IEA,IDA,IDA IMP ISS ISO IEA,IDA IMP ISO,IDA ISO IC IEA,ISO IEA,ISS ISO,IEA,ISS ISO IEA,ISS ISO IEA	Adora2b,Cacna1b,Ccl24,Ccl6,Ccr1,Clec4n,Fas,Il10,Il12b,Il19,Il1a,Il1b,Jag1,Jak2,Myc,Notch1,Ptgs2,Tgm2,Thbs1,Tnfsf14,Zdhhc2
query_1	TRUE	1.58113e-05	1067	69	16	0.231884	0.0149953	GO:0009617	GO:BP	response to bacterium	27205	3620	GO:0051707	IBA,IDA ISO IEA,IDA ISO IEA,IBA IEA,IDA IMP ISO IBA IEA,IDA,IEP ISS ISO,IEP,IEA,IBA,IMP,ISO IEA,IEP,IEA,IGI IBA,IBA	Cxcl3,Il10,Il12b,Il1a,Il1b,Jak2,Lcn2,Mt2,Notch1,Ppbp,Ptger2,Ptgs2,Saa3,Serpine1,Trem1,Wfdc17
query_1	TRUE	1.58518e-05	1947	69	21	0.304348	0.0107858	GO:0010647	GO:BP	positive regulation of cell communication	27205	4389	c("GO:0007154", "GO:0010646", "GO:0048522")	IMP ISO,ISO,IBA,IBA,ISO,IDA IMP,ISO,ISO IEA,ISO IEA,IDA IGI,ISO IEA,IDA IGI ISO IEA,IDA,IDA IMP ISS ISO IEA,IDA IMP ISO,IDA ISO IC IEA,ISO IEA,ISS ISO,IEA,ISS ISO IEA,ISS ISO IEA	Adora2b,Cacna1b,Ccl24,Ccl6,Ccr1,Clec4n,Fas,Il10,Il12b,Il19,Il1a,Il1b,Jag1,Jak2,Myc,Notch1,Ptgs2,Tgm2,Thbs1,Tnfsf14,Zdhhc2
query_1	TRUE	1.60638e-05	6865	69	40	0.57971	0.00582666	GO:0032502	GO:BP	developmental process	27205	8032	GO:0008150	IBA,IMP ISO IEA,IMP ISO,ISO,ISO IBA IEA,IDA IMP IGI,IMP ISO,IMP,IMP ISS ISO,IMP ISO IBA IEA,IMP IGI ISO IEA,ISS ISO IEA,IMP IGI ISO IBA IEA,IDA IMP IGI ISO IBA IEA,IMP IGI,IDA IBA,IDA ISO IEA,IDA IMP IEP ISS ISO IEA,IMP ISS ISO IBA IEA,IMP IEA,ISO,IMP IGI ISS ISO IEA,IDA IMP ISS ISO IEA,IMP,IDA IMP IGI IEP ISS ISO IBA NAS IC IEA,IMP,IMP,IEA,IMP IEP IEA,IMP ISO NAS IEA,ISO IBA IEA,IEA,IDA IMP IGI,…	Bcl6b,Ccl24,Ccr1,Ccr5,Cdc42ep2,Egr2,Fas,Fosl1,Ifitm1,Igf2bp1,Il10,Il12b,Il1a,Il1b,Il4ra,Ism1,Itgax,Jag1,Jak2,Kdm5b,Lcn2,Mmp13,Myc,Napepld,Notch1,Odc1,Osbp2,Pfkfb3,Piwil2,Ptgs2,Rnd1,Serpine1,Socs3,Srgn,Tgm2,Thbs1,Tm4sf1,Tnfrsf9,Tnfsf14,Zdhhc2
query_1	TRUE	1.66674e-05	1071	69	16	0.231884	0.0149393	GO:0008284	GO:BP	positive regulation of cell population proliferation	27205	3224	c("GO:0008283", "GO:0042127", "GO:0048522")	ISO,IEA,ISO IEA,IGI,IDA ISS ISO IEA,IBA,ISO IBA IEA,ISO IEA,IDA ISS ISO NAS IEA,IMP,IDA IMP IGI ISS ISO IEA,IMP IGI ISO IEA,IMP,ISO IEA,ISO,IEA	Adora2b,Bst1,Ccl24,Il10,Il12b,Il1a,Il1b,Itgax,Jak2,Kdm5b,Myc,Notch1,Odc1,Ptgs2,Tgm2,Thbs1
query_1	TRUE	1.68143e-05	103	69	7	0.101449	0.0679612	GO:0030593	GO:BP	neutrophil chemotaxis	27205	7226	c("GO:0071621", "GO:1990266")	IEA,IBA,IBA,IDA ISO IBA,IDA ISO,IBA,IGI IBA	Bst1,Ccl24,Ccl6,Cxcl3,Il1b,Ppbp,Trem1
query_1	TRUE	1.69407e-05	8908	69	46	0.666667	0.0051639	GO:0051716	GO:BP	cellular response to stimulus	27205	14697	c("GO:0009987", "GO:0050896")	IDA IMP ISO IBA IEA,IEA,IEA,ISO IBA IEA,ISO IBA,IDA IMP ISS ISO IBA IEA,ISO IBA IEA,IDA IBA,IDA IEA,IDA IMP,IDA ISO IBA,IDA,IDA IMP IGI ISO IBA IC IEA,IDA,IMP IBA,IBA,IBA,ISS ISO IEA,IDA IGI ISO IEA,IDA ISO IBA IEA,IDA IGI IEA,IMP ISS ISO IBA IEA,IDA IMP IGI ISO IBA IEA,IBA IEA,IBA IEA,IDA IMP IGI ISO TAS IEA,IDA IMP IGI ISS ISO IBA TAS IEA,IEP,IDA ISO,IMP ISS IBA,IDA IMP ISS ISO IEA,IDA IMP IGI …	Adora2b,Ahr,Bst1,Ccl24,Ccl6,Ccr1,Ccr5,Cdc42ep2,Cish,Clec4n,Cxcl3,Egr2,Fas,Fosl1,Hspa1a,Ifitm1,Ifitm6,Igf2bp1,Il10,Il12b,Il19,Il1a,Il1b,Il4ra,Itgax,Jag1,Jak2,Kdm5b,Lcn2,Mt2,Myc,Notch1,Ppbp,Ptger2,Ptgs2,Rnd1,Saa3,Serpine1,Socs3,Spata13,Srgn,Susd6,Tgm2,Thbs1,Tnfsf14,Trem1
query_1	TRUE	2.05299e-05	13424	69	57	0.826087	0.00424613	GO:0050789	GO:BP	regulation of biological process	27205	14004	c("GO:0008150", "GO:0065007")	EXP IDA IMP ISO IBA IEA,IEA,IDA IBA,IEA,IMP ISO IBA IEA,IMP ISO IBA IEA,IBA,IMP ISS ISO IBA IEA,IDA ISO IBA IEA,ISO IBA IEA,IDA IEA,IDA IMP,IBA,IDA IMP ISS ISO IBA IEA,IDA IMP IGI ISO IBA IC IEA,IMP,ISO IBA IEA,ISS IBA,IDA ISS ISO IBA,IBA,ISS ISO IBA IEA,IDA IMP IGI ISO IEA,IDA IMP IGI ISS ISO IBA IEA,IDA IMP IGI IEA,IMP IGI ISO IBA IEA,IDA IMP IGI ISS ISO IBA IEA,IMP IGI ISO IBA IEA,IDA IBA,IDA …	Adora2b,Ahr,Bcl6b,Bst1,Cacna1b,Ccl24,Ccl6,Ccr1,Ccr5,Cdc42ep2,Cish,Clec4n,Cxcl3,Egr2,Fas,Fbxl5,Fosl1,Hspa1a,Ifitm1,Ifitm6,Igf2bp1,Il10,Il12b,Il19,Il1a,Il1b,Il4ra,Ism1,Itgax,Jag1,Jak2,Kdm5b,Lcn2,Mmp13,Mt2,Mxd1,Myc,Napepld,Notch1,Odc1,Piwil2,Plekhg2,Ppbp,Ptger2,Ptgs2,Rnd1,Saa3,Serpine1,Socs3,Spata13,Srgn,Tgm2,Thbs1,Tnfrsf9,Tnfsf14,Trem1,Zdhhc2
query_1	TRUE	2.15956e-05	6000	69	37	0.536232	0.00616667	GO:0048519	GO:BP	negative regulation of biological process	27205	13540	c("GO:0008150", "GO:0050789")	IMP ISO,IEA,IDA IBA,IMP ISO,IDA ISO,IEA,IDA IMP ISO IBA,ISO IEA,ISS,IDA ISS ISO IBA,IBA,ISS ISO IEA,IMP IGI ISO IEA,IMP ISO IEA,IDA IMP,ISO IEA,IDA IMP ISO IEA,IGI,IDA IBA,IDA IMP ISO IEA,IDA IMP ISS ISO IEA,IDA IEA,ISO,ISS,IEA,IDA ISS ISO IEA,ISO,IDA IMP IGI ISS ISO IEA,IDA IMP ISO IBA IEA,IMP ISO IEA,ISO IEA,IEA,IDA IGI ISO IEA,IMP ISS ISO IBA,IEA,IEA,IEA	Adora2b,Ahr,Bcl6b,Ccr1,Ccr5,Cish,Fas,Fosl1,Hspa1a,Ifitm1,Ifitm6,Igf2bp1,Il10,Il12b,Il19,Il1a,Il1b,Il4ra,Ism1,Jag1,Jak2,Kdm5b,Lcn2,Mt2,Mxd1,Myc,Napepld,Notch1,Piwil2,Ptgs2,Rnd1,Serpine1,Socs3,Srgn,Thbs1,Tnfrsf9,Tnfsf14
query_1	TRUE	2.63889e-05	3570	69	28	0.405797	0.00784314	GO:0023051	GO:BP	regulation of signaling	27205	7001	c("GO:0023052", "GO:0050789")	EXP IDA IMP ISO IEA,IEA,ISO IEA,IBA,IBA,ISO,IEA,IDA IMP,IEA,ISO IBA,ISO IEA,ISO IEA,IDA IGI,ISO IEA,IDA IMP IGI ISO IEA,IDA,IDA IMP IGI ISS ISO IEA,IMP,IDA IMP ISO,IDA IMP IGI ISO IC IEA,IMP ISO IEA,IEA,IDA IGI ISO IEA,IDA IMP,ISS ISO,IEA,ISS ISO IEA,ISS ISO IEA	Adora2b,Bst1,Cacna1b,Ccl24,Ccl6,Ccr1,Cish,Clec4n,Egr2,Fas,Il10,Il12b,Il19,Il1a,Il1b,Jag1,Jak2,Kdm5b,Myc,Notch1,Ptgs2,Serpine1,Socs3,Srgn,Tgm2,Thbs1,Tnfsf14,Zdhhc2
query_1	TRUE	2.70533e-05	3574	69	28	0.405797	0.00783436	GO:0010646	GO:BP	regulation of cell communication	27205	4388	c("GO:0007154", "GO:0050794")	EXP IDA IMP ISO IEA,IEA,ISO IEA,IBA,IBA,ISO,IEA,IDA IMP,IEA,ISO IBA,ISO IEA,ISO IEA,IDA IGI,ISO IEA,IDA IMP IGI ISO IEA,IDA,IDA IMP IGI ISS ISO IEA,IMP,IDA IMP ISO,IDA IMP IGI ISO IC IEA,IMP ISO IEA,IEA,IDA IGI ISO IEA,IDA IMP,ISS ISO,IEA,ISS ISO IEA,ISS ISO IEA	Adora2b,Bst1,Cacna1b,Ccl24,Ccl6,Ccr1,Cish,Clec4n,Egr2,Fas,Il10,Il12b,Il19,Il1a,Il1b,Jag1,Jak2,Kdm5b,Myc,Notch1,Ptgs2,Serpine1,Socs3,Srgn,Tgm2,Thbs1,Tnfsf14,Zdhhc2
query_1	TRUE	2.86145e-05	440	69	11	0.15942	0.025	GO:0031349	GO:BP	positive regulation of defense response	27205	7535	c("GO:0006952", "GO:0031347", "GO:0048584")	IMP,IMP,ISO,IMP,ISO IEA,IDA ISO IEA,ISS ISO IEA,IMP,IDA ISO IEA,IEA,ISO	Adora2b,Ccl24,Ccr5,Clec4n,Il12b,Il1b,Jak2,Napepld,Ptgs2,Serpine1,Tgm2
query_1	TRUE	3.02378e-05	2020	69	21	0.304348	0.010396	GO:0006915	GO:BP	apoptotic process	27205	2620	GO:0012501	IDA,IDA IMP IGI ISO IBA IC IEA,ISO IEA,IGI ISO IEA,ISO IEA,IDA IGI IEA,IMP,IMP ISO IEA,IDA IMP ISS ISO IBA IEA,IDA ISO IEA,IDA IMP IGI ISO,IDA IMP IGI ISO IEA,IMP ISO IEA,IEA,IEA,IEA,ISS ISO IEA,IEA,IEA,IEA,ISO	Ccr5,Fas,Fosl1,Il10,Il12b,Il19,Il1a,Il1b,Jak2,Lcn2,Myc,Notch1,Ptgs2,Serpine1,Socs3,Srgn,Tgm2,Thbs1,Tnfrsf9,Tnfsf14,Trem1
query_1	TRUE	3.32655e-05	1463	69	18	0.26087	0.0123035	GO:0007155	GO:BP	cell adhesion	27205	2782	GO:0009987	IEA,ISO,IGI,IDA ISS ISO IEA,IBA,ISO IBA IEA,IGI,ISO IBA IEA,ISO IEA,IDA ISS ISO NAS IEA,ISO IC IEA,ISO IEA,IEA,IMP,IEA,IDA ISO IEA,ISO,ISS ISO IEA	Bst1,Ccr5,Il10,Il12b,Il1a,Il1b,Il4ra,Itgax,Jag1,Jak2,Notch1,Rnd1,Serpine1,Tgm2,Thbs1,Tnfsf14,Trem1,Zdhhc2
query_1	TRUE	3.36399e-05	447	69	11	0.15942	0.0246085	GO:0032496	GO:BP	response to lipopolysaccharide	27205	8027	c("GO:0002237", "GO:0033993", "GO:1901700")	IBA,IDA ISO IEA,IDA,IBA IEA,IDA IMP ISO IBA IEA,IDA,IEA,IBA,IMP,ISO IEA,IEA	Cxcl3,Il10,Il12b,Il1a,Il1b,Jak2,Notch1,Ppbp,Ptger2,Ptgs2,Serpine1
query_1	TRUE	3.95362e-05	2257	69	22	0.318841	0.00974745	GO:0008219	GO:BP	cell death	27205	3218	GO:0009987	IDA ISO,IDA IMP IGI ISO IBA IC IEA,ISO IEA,IGI ISO IEA,ISO IEA,IDA IGI IEA,IMP IGI,IMP IGI ISO IEA,IDA IMP ISS ISO IBA IEA,IDA ISO IEA,IDA IMP IGI ISO IEA,IDA IMP IGI ISO IEA,IMP ISO IEA,IEA,IEA,ISS ISO IEA,ISS ISO IEA,ISS ISO IEA,IEA,IEA,IEA,ISO	Ccr5,Fas,Fosl1,Il10,Il12b,Il19,Il1a,Il1b,Jak2,Lcn2,Myc,Notch1,Ptgs2,Serpine1,Socs3,Srgn,Susd6,Tgm2,Thbs1,Tnfrsf9,Tnfsf14,Trem1
query_1	TRUE	4.37833e-05	9152	69	46	0.666667	0.00502622	GO:0032501	GO:BP	multicellular organismal process	27205	8031	GO:0008150	IMP ISO IBA,IEA,IBA,IMP ISO IEA,IMP,ISO,ISO,IDA,IDA IMP IGI IEA,IDA IMP ISO IBA,IMP IEA,IMP ISS ISO IEA,IMP ISO IBA IEA,IMP IGI ISO IEA,IDA IMP IGI ISS ISO IEA,IMP,IMP ISO IBA IEA,IDA IMP ISS ISO IBA IEA,IMP IGI IEA,IDA IBA,IDA ISO IEA,IDA IMP IEP ISS ISO IEA,IDA IMP IGI ISS ISO IBA NAS IEA,IMP IEA,IMP ISO,IMP IGI ISS ISO IEA,IDA IMP ISS ISO IEA,IMP ISO,IDA IMP IGI IEP ISS ISO IBA NAS IC IEA,IMP,…	Adora2b,Ahr,Bcl6b,Cacna1b,Ccl24,Ccr1,Ccr5,Clec4n,Egr2,Fas,Fosl1,Ifitm1,Igf2bp1,Il10,Il12b,Il19,Il1a,Il1b,Il4ra,Ism1,Itgax,Jag1,Jak2,Kdm5b,Lcn2,Mmp13,Myc,Napepld,Notch1,Odc1,Osbp2,Pfkfb3,Piwil2,Ptger2,Ptgs2,Rnd1,Serpine1,Slc28a2,Socs3,Spaca6,Srgn,Tgm2,Thbs1,Tm4sf1,Tnfrsf9,Tnfsf14
query_1	TRUE	4.81973e-05	463	69	11	0.15942	0.0237581	GO:0002237	GO:BP	response to molecule of bacterial origin	27205	788	c("GO:0009617", "GO:0010033", "GO:0043207")	IBA,IDA ISO IEA,IDA,IBA IEA,IDA IMP ISO IBA IEA,IDA,IEA,IBA,IMP,ISO IEA,IEA	Cxcl3,Il10,Il12b,Il1a,Il1b,Jak2,Notch1,Ppbp,Ptger2,Ptgs2,Serpine1
query_1	TRUE	4.90956e-05	2077	69	21	0.304348	0.0101107	GO:0012501	GO:BP	programmed cell death	27205	4688	GO:0008219	IDA,IDA IMP IGI ISO IBA IC IEA,ISO IEA,IGI ISO IEA,ISO IEA,IDA IGI IEA,IMP IGI,IMP IGI ISO IEA,IDA IMP ISS ISO IBA IEA,IDA ISO IEA,IDA IMP IGI ISO,IDA IMP IGI ISO IEA,IMP ISO IEA,IEA,IEA,ISS ISO IEA,ISS ISO IEA,IEA,IEA,IEA,ISO	Ccr5,Fas,Fosl1,Il10,Il12b,Il19,Il1a,Il1b,Jak2,Lcn2,Myc,Notch1,Ptgs2,Serpine1,Socs3,Srgn,Tgm2,Thbs1,Tnfrsf9,Tnfsf14,Trem1
query_1	TRUE	5.03437e-05	1159	69	16	0.231884	0.013805	GO:0014070	GO:BP	response to organic cyclic compound	27205	4755	GO:0010033	IEA,ISO,ISO,IMP,IEA,ISO IEA,IEA,IDA IMP ISO IEA,IDA ISS ISO IEA,IEA,IEA,IDA,IEA,IEP,ISS ISO IEA,IEA	Ahr,Cacna1b,Ccr5,Fas,Fosl1,Il10,Il1a,Il1b,Jak2,Myc,Notch1,Ptger2,Ptgs2,Saa3,Tgm2,Thbs1
query_1	TRUE	5.54708e-05	13	69	4	0.057971	0.307692	GO:0001660	GO:BP	fever generation	27205	388	c("GO:0006953", "GO:0031649")	ISO,IEA,IDA IEA,IDA ISO IEA	Ccr5,Il1a,Il1b,Ptgs2
query_1	TRUE	5.9483e-05	1173	69	16	0.231884	0.0136402	GO:0035295	GO:BP	tube development	27205	9435	c("GO:0007275", "GO:0048856")	IMP,IMP,ISO IEA,IMP,IMP ISO IEA,IDA IBA,ISO IEA,IMP IEP ISS ISO IEA,IMP,ISO,IMP,IMP IGI IEP ISS ISO IEA,ISO IEA,IEA,IMP,IEA	Ccl24,Il10,Il12b,Il1a,Il1b,Ism1,Itgax,Jag1,Kdm5b,Lcn2,Myc,Notch1,Ptgs2,Serpine1,Tgm2,Thbs1
query_1	TRUE	6.18784e-05	6228	69	37	0.536232	0.00594091	GO:0048856	GO:BP	anatomical structure development	27205	13840	GO:0032502	IMP ISO IEA,IMP ISO,ISO,ISO IBA IEA,IDA IMP IGI,IMP ISO,IMP,IMP,IMP ISO IBA IEA,IMP IGI ISO IEA,ISS ISO IEA,IMP IGI ISO IBA IEA,IDA IMP IGI ISO IBA IEA,IMP IGI,IDA IBA,IDA ISO IEA,IDA IMP IEP ISS ISO IEA,IMP ISS ISO IBA IEA,IMP IEA,ISO,IMP IGI ISS ISO IEA,IMP ISS ISO IEA,IDA IMP IGI IEP ISS ISO IBA IC IEA,IMP,IMP,IEA,IEP IEA,IMP ISO NAS IEA,ISO IBA IEA,IEA,IMP,ISS ISO IBA IEA,IMP ISS ISO IEA,IEA,…	Ccl24,Ccr1,Ccr5,Cdc42ep2,Egr2,Fas,Fosl1,Ifitm1,Igf2bp1,Il10,Il12b,Il1a,Il1b,Il4ra,Ism1,Itgax,Jag1,Jak2,Kdm5b,Lcn2,Mmp13,Myc,Notch1,Odc1,Osbp2,Pfkfb3,Piwil2,Ptgs2,Rnd1,Serpine1,Socs3,Srgn,Tgm2,Thbs1,Tm4sf1,Tnfrsf9,Tnfsf14
query_1	TRUE	7.22823e-05	127	69	7	0.101449	0.0551181	GO:0071621	GO:BP	granulocyte chemotaxis	27205	17751	c("GO:0030595", "GO:0097530")	IEA,ISO IBA IEA,IBA,IDA ISO IBA,IDA ISO,IBA,IGI ISO IBA	Bst1,Ccl24,Ccl6,Cxcl3,Il1b,Ppbp,Trem1
query_1	TRUE	7.25975e-05	482	69	11	0.15942	0.0228216	GO:0022407	GO:BP	regulation of cell-cell adhesion	27205	6960	c("GO:0030155", "GO:0098609")	ISO,IGI,IDA ISS ISO IEA,IBA,ISO IBA IEA,IGI,ISO IEA,IDA ISS ISO NAS IEA,ISO IEA,IDA ISO IEA,ISS ISO IEA	Ccr5,Il10,Il12b,Il1a,Il1b,Il4ra,Jag1,Jak2,Notch1,Tnfsf14,Zdhhc2
query_1	TRUE	8.191e-05	13838	69	57	0.826087	0.00411909	GO:0065007	GO:BP	biological regulation	27205	16811	GO:0008150	EXP IDA IMP ISO IBA IEA,IEA,IDA IBA,IEA,IMP ISO IBA IEA,IMP ISO IBA IEA,IBA,IMP ISS ISO IBA IEA,IDA ISO IBA IEA,ISO IBA IEA,IDA IEA,IDA IMP,ISO IBA,IDA IMP ISS ISO IBA IEA,IDA IMP IGI ISO IBA IC IEA,IMP,ISO IBA IEA,ISS IBA,IDA ISS ISO IBA,IBA,ISS ISO IBA IEA,IDA IMP IGI ISO IEA,IDA IMP IGI ISS ISO IBA IEA,IDA IMP IGI IEA,IMP IGI ISO IBA IEA,IDA IMP IGI ISS ISO IBA IEA,IMP IGI ISO IBA IEA,IDA IBA,…	Adora2b,Ahr,Bcl6b,Bst1,Cacna1b,Ccl24,Ccl6,Ccr1,Ccr5,Cdc42ep2,Cish,Clec4n,Cxcl3,Egr2,Fas,Fbxl5,Fosl1,Hspa1a,Ifitm1,Ifitm6,Igf2bp1,Il10,Il12b,Il19,Il1a,Il1b,Il4ra,Ism1,Itgax,Jag1,Jak2,Kdm5b,Lcn2,Mmp13,Mt2,Mxd1,Myc,Napepld,Notch1,Odc1,Piwil2,Plekhg2,Ppbp,Ptger2,Ptgs2,Rnd1,Saa3,Serpine1,Socs3,Spata13,Srgn,Tgm2,Thbs1,Tnfrsf9,Tnfsf14,Trem1,Zdhhc2
query_1	TRUE	8.43873e-05	1203	69	16	0.231884	0.0133001	GO:0072359	GO:BP	circulatory system development	27205	18343	GO:0048731	IMP,IMP,IMP,IMP,ISO IEA,IMP IEA,IMP ISO IEA,IDA IBA,ISO IEA,IMP ISS ISO IEA,ISO,IDA IMP IGI IEP ISS ISO IC IEA,ISO IEA,IEA,IMP,IEA	Ccl24,Egr2,Fosl1,Il10,Il12b,Il1a,Il1b,Ism1,Itgax,Jag1,Mmp13,Notch1,Ptgs2,Serpine1,Socs3,Thbs1
query_1	TRUE	0.000102617	4056	69	29	0.42029	0.0071499	GO:0048583	GO:BP	regulation of response to stimulus	27205	13594	c("GO:0050789", "GO:0050896")	IMP ISO,IEA,IBA,IEA,IMP IBA,IBA,IMP ISS ISO IEA,ISO,IEA,IDA IMP,ISO IBA,IMP IGI ISO IEA,IDA IMP ISO IEA,IDA IGI,ISO IEA,IDA IGI ISS ISO IEA,IMP IGI,IDA,IDA IMP IGI ISS ISO NAS IEA,IDA IMP ISO,IMP,IDA IMP IGI ISS ISO IC IEA,IDA IMP ISO IEA,IEA,IDA IGI ISO IEA,ISS ISO,IEA,IDA ISS ISO IEA,ISO	Adora2b,Ahr,Bcl6b,Bst1,Ccl24,Ccl6,Ccr1,Ccr5,Cish,Clec4n,Fas,Il10,Il12b,Il19,Il1a,Il1b,Il4ra,Jag1,Jak2,Myc,Napepld,Notch1,Ptgs2,Serpine1,Socs3,Tgm2,Thbs1,Tnfsf14,Trem1
query_1	TRUE	0.00010267	1575	69	18	0.26087	0.0114286	GO:0009967	GO:BP	positive regulation of signal transduction	27205	3883	c("GO:0007165", "GO:0009966", "GO:0010647", "GO:0023056", "GO:0048584")	IMP ISO,IBA,IBA,ISO,IDA IMP,ISO,ISO IEA,ISO IEA,IDA IGI,ISO IEA,IDA IGI ISO IEA,IDA,IDA IMP ISO IEA,IDA IMP ISO,IDA ISO IC IEA,ISS ISO,IEA,ISS ISO IEA	Adora2b,Ccl24,Ccl6,Ccr1,Clec4n,Fas,Il10,Il12b,Il19,Il1a,Il1b,Jag1,Jak2,Myc,Notch1,Tgm2,Thbs1,Tnfsf14
query_1	TRUE	0.000105008	4873	69	32	0.463768	0.0065668	GO:0007275	GO:BP	multicellular organism development	27205	2871	c("GO:0032501", "GO:0048856")	IMP,ISO,ISO,IDA IMP IGI,IMP ISO,IMP,IMP,IMP ISO IBA IEA,IMP IGI ISO IEA,ISO IEA,IMP ISO IEA,IDA IMP ISO IEA,IGI,IDA IBA,IDA ISO IEA,IDA IMP IEP ISS ISO IEA,IMP ISS ISO IEA,IMP IEA,ISO,IMP IGI ISS ISO IEA,IMP ISS ISO IEA,IDA IMP IGI IEP ISS ISO IBA IC IEA,IMP,IEA,IMP ISO IEA,ISO IEA,IEA,IMP,ISS ISO IBA,IMP ISS ISO IEA,IEA,IMP	Ccl24,Ccr1,Ccr5,Egr2,Fas,Fosl1,Ifitm1,Igf2bp1,Il10,Il12b,Il1a,Il1b,Il4ra,Ism1,Itgax,Jag1,Jak2,Kdm5b,Lcn2,Mmp13,Myc,Notch1,Odc1,Pfkfb3,Ptgs2,Rnd1,Serpine1,Socs3,Srgn,Tgm2,Thbs1,Tm4sf1
query_1	TRUE	0.000113372	6997	69	39	0.565217	0.00557382	GO:0007165	GO:BP	signal transduction	27205	2792	c("GO:0007154", "GO:0009987", "GO:0023052", "GO:0050794", "GO:0051716")	IMP ISO IBA IEA,IEA,IEA,IBA IEA,IBA,ISO IBA IEA,ISO IBA IEA,IBA,IDA IEA,IDA IMP,IBA,IDA IMP IGI ISO IBA IC IEA,IBA,IBA,ISO IEA,IDA ISO IBA IEA,IDA IGI IEA,IMP ISO IBA IEA,IDA IMP IGI ISO IBA IEA,IBA IEA,IBA IEA,IDA IMP IGI ISO TAS IEA,IDA IMP IGI ISS ISO IBA TAS IEA,IDA,IMP,IDA IMP ISS ISO,IDA IMP IGI ISO IBA IC IEA,IBA,IDA IBA IEA,IMP,IEA,IDA,IEA,IDA IGI ISO IEA,IEA,ISS ISO,ISS ISO ISA TAS IEA,I…	Adora2b,Ahr,Bst1,Ccl24,Ccl6,Ccr1,Ccr5,Cdc42ep2,Cish,Clec4n,Cxcl3,Fas,Ifitm1,Ifitm6,Il10,Il12b,Il19,Il1a,Il1b,Il4ra,Itgax,Jag1,Jak2,Lcn2,Mt2,Myc,Notch1,Ppbp,Ptger2,Ptgs2,Rnd1,Saa3,Serpine1,Socs3,Spata13,Srgn,Tgm2,Thbs1,Tnfsf14
query_1	TRUE	0.000149314	929	69	14	0.202899	0.01507	GO:0022603	GO:BP	regulation of anatomical structure morphogenesis	27205	6973	c("GO:0009653", "GO:0050793")	IMP ISO IEA,ISO,ISO IBA IEA,IMP,IMP,IMP ISO IEA,IDA IBA,ISO IEA,IMP,ISO,IMP,IBA,IEA,IEA	Ccl24,Ccr5,Cdc42ep2,Il10,Il1a,Il1b,Ism1,Itgax,Jag1,Lcn2,Notch1,Rnd1,Serpine1,Thbs1
query_1	TRUE	0.000154497	84	69	6	0.0869565	0.0714286	GO:0070098	GO:BP	chemokine-mediated signaling pathway	27205	16835	c("GO:0019221", "GO:1990869")	IBA,IBA,ISO,IEA,IBA,IBA	Ccl24,Ccl6,Ccr1,Ccr5,Cxcl3,Ppbp
query_1	TRUE	0.000165751	650	69	12	0.173913	0.0184615	GO:0048514	GO:BP	blood vessel morphogenesis	27205	13537	c("GO:0001568", "GO:0035239")	IMP,IMP,ISO IEA,IMP,IMP ISO IEA,IDA IBA,ISO IEA,IMP ISS ISO IEA,IMP ISS ISO IEA,ISO IEA,IEA,IEA	Ccl24,Il10,Il12b,Il1a,Il1b,Ism1,Itgax,Jag1,Notch1,Ptgs2,Serpine1,Thbs1
query_1	TRUE	0.000177294	1633	69	18	0.26087	0.0110227	GO:0042981	GO:BP	regulation of apoptotic process	27205	11046	c("GO:0006915", "GO:0043067")	IDA,IDA ISO IBA,ISO IEA,IGI ISO IEA,ISO IEA,IDA IGI,ISO IEA,IDA IMP ISO IBA IEA,ISO,IDA IMP IGI ISO,IDA IGI ISO IEA,IMP ISO IEA,IEA,IEA,ISS ISO IEA,IEA,IEA,ISO	Ccr5,Fas,Fosl1,Il10,Il12b,Il19,Il1b,Jak2,Lcn2,Myc,Notch1,Ptgs2,Serpine1,Socs3,Tgm2,Thbs1,Tnfsf14,Trem1
query_1	TRUE	0.000237271	1665	69	18	0.26087	0.0108108	GO:0043067	GO:BP	regulation of programmed cell death	27205	11095	c("GO:0010941", "GO:0012501")	IDA,IDA ISO IBA,ISO IEA,IGI ISO IEA,ISO IEA,IDA IGI,ISO IEA,IDA IMP ISO IBA IEA,ISO,IDA IMP IGI ISO,IDA IGI ISO IEA,IMP ISO IEA,IEA,IEA,ISS ISO IEA,IEA,IEA,ISO	Ccr5,Fas,Fosl1,Il10,Il12b,Il19,Il1b,Jak2,Lcn2,Myc,Notch1,Ptgs2,Serpine1,Socs3,Tgm2,Thbs1,Tnfsf14,Trem1
query_1	TRUE	0.000258285	230	69	8	0.115942	0.0347826	GO:0097191	GO:BP	extrinsic apoptotic signaling pathway	27205	19570	c("GO:0007166", "GO:0097190")	IDA IMP IGI ISO IBA,IDA,IMP,IMP ISO IEA,IDA,IDA,IEA,IEA	Fas,Il19,Il1a,Il1b,Jak2,Lcn2,Serpine1,Thbs1
query_1	TRUE	0.000290336	553	69	11	0.15942	0.0198915	GO:0001525	GO:BP	angiogenesis	27205	344	c("GO:0048514", "GO:0048646")	IMP,IMP,ISO IEA,IMP,IMP ISO IEA,IDA IBA,ISO IEA,IMP ISS ISO IEA,ISO IEA,IEA,IEA	Ccl24,Il10,Il12b,Il1a,Il1b,Ism1,Itgax,Notch1,Ptgs2,Serpine1,Thbs1
query_1	TRUE	0.000314585	236	69	8	0.115942	0.0338983	GO:0050920	GO:BP	regulation of chemotaxis	27205	14115	c("GO:0006935", "GO:0032101", "GO:0040012")	IEA,ISS ISO IEA,ISO,ISS ISO IEA,IEA,IEA,IDA,ISO	Bst1,Ccr1,Il1b,Notch1,Serpine1,Thbs1,Tnfsf14,Trem1
query_1	TRUE	0.000314585	236	69	8	0.115942	0.0338983	GO:0002685	GO:BP	regulation of leukocyte migration	27205	1221	c("GO:0002682", "GO:0030334", "GO:0050900")	IEA,IMP,ISS ISO IEA,ISO IEA,ISO,IEA,IDA,ISO	Bst1,Ccl24,Ccr1,Il1a,Il1b,Serpine1,Tnfsf14,Trem1
query_1	TRUE	0.000317687	558	69	11	0.15942	0.0197133	GO:1901652	GO:BP	response to peptide	27205	22626	c("GO:0010243", "GO:1901700")	ISO,ISO IEA,ISO IEA,IEA,IDA,IDA,IDA IMP ISS ISO IBA IEA,IEA,IDA,IEA,IDA	Adora2b,Cacna1b,Egr2,Il10,Il1b,Jag1,Jak2,Myc,Notch1,Ptgs2,Socs3
query_1	TRUE	0.000323197	95	69	6	0.0869565	0.0631579	GO:1990869	GO:BP	cellular response to chemokine	27205	26568	c("GO:0071345", "GO:1990868")	IBA,IBA,ISO,IEA,IBA,IBA	Ccl24,Ccl6,Ccr1,Ccr5,Cxcl3,Ppbp
query_1	TRUE	0.000323197	95	69	6	0.0869565	0.0631579	GO:1990868	GO:BP	response to chemokine	27205	26567	GO:0034097	IBA,IBA,ISO,IEA,IBA,IBA	Ccl24,Ccl6,Ccr1,Ccr5,Cxcl3,Ppbp
query_1	TRUE	0.000329916	49	69	5	0.0724638	0.102041	GO:0006953	GO:BP	acute-phase response	27205	2642	GO:0002526	ISO,IEA,IDA IEA,IDA ISO IEA,IEA	Ccr5,Il1a,Il1b,Ptgs2,Saa3
query_1	TRUE	0.000390457	1005	69	14	0.202899	0.0139303	GO:1902533	GO:BP	positive regulation of intracellular signal transduction	27205	23383	c("GO:0009967", "GO:0035556", "GO:1902531")	IMP ISO,IBA,IBA,ISO,IDA IMP,IGI,ISO IEA,IDA IGI ISO IEA,IMP ISO IEA,ISO,ISO IEA,ISS ISO,IEA,ISS ISO IEA	Adora2b,Ccl24,Ccl6,Ccr1,Clec4n,Il19,Il1a,Il1b,Jak2,Myc,Notch1,Tgm2,Thbs1,Tnfsf14
query_1	TRUE	0.000431967	2582	69	22	0.318841	0.00852053	GO:0051128	GO:BP	regulation of cellular component organization	27205	14274	c("GO:0016043", "GO:0050794")	IEA,ISO,ISO IEA,ISO,ISO IBA IEA,IDA IC,ISS IBA,ISO IEA,ISO IEA,ISO IEA,IMP,ISO,ISS ISO,IMP,IMP,IEA,IBA,IEA,IDA IMP,IMP ISO IEA,IMP,ISS ISO IEA	Bst1,Cacna1b,Ccl24,Ccr5,Cdc42ep2,Fas,Hspa1a,Il10,Il1a,Il1b,Il4ra,Lcn2,Myc,Notch1,Piwil2,Plekhg2,Rnd1,Serpine1,Srgn,Tgm2,Tnfsf14,Zdhhc2
query_1	TRUE	0.000435411	165	69	7	0.101449	0.0424242	GO:0002687	GO:BP	positive regulation of leukocyte migration	27205	1223	c("GO:0002684", "GO:0002685", "GO:0030335", "GO:0050900")	IMP,ISS ISO IEA,ISO IEA,ISO,IEA,IDA,ISO	Ccl24,Ccr1,Il1a,Il1b,Serpine1,Tnfsf14,Trem1
query_1	TRUE	0.000455263	714	69	12	0.173913	0.0168067	GO:0002694	GO:BP	regulation of leukocyte activation	27205	1230	c("GO:0002682", "GO:0045321", "GO:0050865")	IMP,IEA,IMP,IMP ISO IEA,IDA ISS ISO IEA,IBA,ISO IBA IEA,IMP IGI,IDA ISO NAS IEA,IEA,IDA,IDA ISO IEA	Adora2b,Ahr,Fas,Il10,Il12b,Il1a,Il1b,Il4ra,Jak2,Thbs1,Tnfrsf9,Tnfsf14
query_1	TRUE	0.000497214	348	69	9	0.130435	0.0258621	GO:0071216	GO:BP	cellular response to biotic stimulus	27205	17421	c("GO:0009607", "GO:0051716")	IBA,IDA ISO IEA,IDA,IBA,ISO IBA IEA,IDA,ISO IEA,IBA,IEA	Cxcl3,Il10,Il12b,Il1a,Il1b,Jak2,Notch1,Ppbp,Serpine1
query_1	TRUE	0.000682504	3624	69	26	0.376812	0.00717439	GO:0010604	GO:BP	positive regulation of macromolecule metabolic process	27205	4347	c("GO:0009893", "GO:0043170", "GO:0060255")	IMP ISO,IEA,ISO,IDA IMP,IDA ISS ISO IEA,ISO IBA,IMP,ISO IEA,IBA,ISS ISO IEA,IDA ISO IEA,IDA IMP IGI ISO IEA,IMP IGI ISO IBA IEA,IDA IMP IGI ISS ISO IBA IEA,IMP,IDA ISO IEA,IMP ISO IEA,IDA IMP IGI ISS ISO NAS IEA,IGI,ISO,IDA IMP ISS ISO IEA,IDA IMP IGI ISO IEA,IDA IMP,IMP ISO IEA,IEA,IEA	Adora2b,Ahr,Ccr5,Clec4n,Egr2,Fas,Fbxl5,Fosl1,Hspa1a,Igf2bp1,Il10,Il12b,Il1a,Il1b,Il4ra,Itgax,Jag1,Jak2,Kdm5b,Lcn2,Myc,Notch1,Piwil2,Ptgs2,Serpine1,Thbs1
query_1	TRUE	0.000756447	179	69	7	0.101449	0.0391061	GO:0045766	GO:BP	positive regulation of angiogenesis	27205	12302	c("GO:0001525", "GO:0045765", "GO:1904018")	IMP,IMP,IMP,IMP ISO IEA,ISO IEA,IEA,IEA	Ccl24,Il10,Il1a,Il1b,Itgax,Serpine1,Thbs1
query_1	TRUE	0.000756447	179	69	7	0.101449	0.0391061	GO:1904018	GO:BP	positive regulation of vasculature development	27205	24598	c("GO:0001944", "GO:0051094", "GO:0051240", "GO:1901342")	IMP,IMP,IMP,IMP ISO IEA,ISO IEA,IEA,IEA	Ccl24,Il10,Il1a,Il1b,Itgax,Serpine1,Thbs1
query_1	TRUE	0.000946577	918	69	13	0.188406	0.0141612	GO:0060284	GO:BP	regulation of cell development	27205	15333	c("GO:0045595", "GO:0048468")	ISO,ISO,IMP,IMP ISO,ISO IEA,ISO IEA,ISO IEA,ISO IEA,IGI,IDA,ISS ISO IEA,IDA IMP ISO IEA,ISO IEA	Ccr1,Ccr5,Egr2,Fas,Il10,Il12b,Il1a,Il1b,Il4ra,Jag1,Myc,Notch1,Tgm2
query_1	TRUE	0.000952239	273	69	8	0.115942	0.029304	GO:0033002	GO:BP	muscle cell proliferation	27205	8400	GO:0008283	IGI,ISO IEA,ISO IEA,ISO IEA,IMP,ISO IEA,ISO,IEA	Il10,Il12b,Jak2,Myc,Notch1,Ptgs2,Tgm2,Thbs1
query_1	TRUE	0.000988414	768	69	12	0.173913	0.015625	GO:0050865	GO:BP	regulation of cell activation	27205	14066	c("GO:0001775", "GO:0050794", "GO:0051239")	IMP,IEA,IMP,IMP ISO IEA,IDA ISS ISO IEA,IBA,ISO IBA IEA,IMP IGI,IDA ISS ISO NAS IEA,IEA,IDA,IDA ISO IEA	Adora2b,Ahr,Fas,Il10,Il12b,Il1a,Il1b,Il4ra,Jak2,Thbs1,Tnfrsf9,Tnfsf14
query_1	TRUE	0.00100739	1261	69	15	0.217391	0.0118953	GO:0010243	GO:BP	response to organonitrogen compound	27205	4100	c("GO:0010033", "GO:1901698")	ISO,IEA,ISO IEA,ISO IEA,IEA,IEA,IEA,IDA IMP,IDA,IDA IMP ISS ISO IBA IEA,IMP IEA,IDA,IEA,IDA,ISS ISO IEA	Adora2b,Ahr,Cacna1b,Egr2,Fosl1,Il10,Il1a,Il1b,Jag1,Jak2,Myc,Notch1,Ptgs2,Socs3,Tgm2
query_1	TRUE	0.00100972	1836	69	18	0.26087	0.00980392	GO:0010941	GO:BP	regulation of cell death	27205	4635	c("GO:0008219", "GO:0050794")	IDA,IDA ISO IBA,ISO IEA,IGI ISO IEA,ISO IEA,IDA IGI,ISO IEA,IDA IMP ISO IBA IEA,ISO,IDA IMP IGI ISO IEA,IDA IMP IGI ISO IEA,IMP ISO IEA,IEA,IEA,ISS ISO IEA,IEA,IEA,ISO	Ccr5,Fas,Fosl1,Il10,Il12b,Il19,Il1b,Jak2,Lcn2,Myc,Notch1,Ptgs2,Serpine1,Socs3,Tgm2,Thbs1,Tnfsf14,Trem1
query_1	TRUE	0.00113127	190	69	7	0.101449	0.0368421	GO:0048660	GO:BP	regulation of smooth muscle cell proliferation	27205	13658	c("GO:0042127", "GO:0048659")	IGI,ISO IEA,ISO IEA,ISO IEA,ISO IEA,ISO,IEA	Il10,Il12b,Jak2,Myc,Ptgs2,Tgm2,Thbs1
query_1	TRUE	0.00120655	1657	69	17	0.246377	0.0102595	GO:1902531	GO:BP	regulation of intracellular signal transduction	27205	23381	c("GO:0009966", "GO:0035556")	IMP ISO,IEA,IBA,IBA,ISO,IDA IMP,ISO IBA,IGI,ISO IEA,IDA IGI ISO IEA,IMP ISO IEA,ISO,ISO IEA,IMP,ISS ISO,IEA,ISS ISO IEA	Adora2b,Bst1,Ccl24,Ccl6,Ccr1,Clec4n,Fas,Il19,Il1a,Il1b,Jak2,Myc,Notch1,Ptgs2,Tgm2,Thbs1,Tnfsf14
query_1	TRUE	0.00123633	2982	69	23	0.333333	0.00771294	GO:0009966	GO:BP	regulation of signal transduction	27205	3882	c("GO:0007165", "GO:0010646", "GO:0023051", "GO:0048583")	IMP ISO,IEA,IBA,IBA,ISO,IEA,IDA IMP,ISO IBA,ISO IEA,ISO IEA,IDA IGI,ISO IEA,IDA IGI ISO IEA,IDA,IDA IMP IGI ISO IEA,IDA IMP ISO,IDA IMP IGI ISO IC IEA,IMP,IEA,IDA IGI ISO IEA,ISS ISO,IEA,ISS ISO IEA	Adora2b,Bst1,Ccl24,Ccl6,Ccr1,Cish,Clec4n,Fas,Il10,Il12b,Il19,Il1a,Il1b,Jag1,Jak2,Myc,Notch1,Ptgs2,Serpine1,Socs3,Tgm2,Thbs1,Tnfsf14
query_1	TRUE	0.00129258	120	69	6	0.0869565	0.05	GO:0002526	GO:BP	acute inflammatory response	27205	1066	GO:0006954	ISO,IEA,IDA IEA,IDA ISO IEA,IEA,IEA	Ccr5,Il1a,Il1b,Ptgs2,Saa3,Trem1
query_1	TRUE	0.00132559	27	69	4	0.057971	0.148148	GO:0010575	GO:BP	positive regulation of vascular endothelial growth factor production	27205	4323	c("GO:0001819", "GO:0010573", "GO:0010574")	IMP,IMP,IMP ISO IEA,ISO IEA	Adora2b,Il1a,Il1b,Ptgs2
query_1	TRUE	0.00136448	3244	69	24	0.347826	0.00739827	GO:0065008	GO:BP	regulation of biological quality	27205	16812	GO:0065007	IMP ISO IBA,IMP ISO IEA,ISO IEA,ISO IBA,ISO IBA,ISO IBA IEA,ISO,IEA,ISS ISO IEA,ISO IEA,IDA ISO IEA,ISS ISO IEA,IMP,ISO,ISO IEA,IEA,IBA,IMP ISO IEA,IBA,IEA,IDA IMP,ISO,IEA,ISS ISO IEA	Adora2b,Cacna1b,Ccl24,Ccr1,Ccr5,Cdc42ep2,Cxcl3,Egr2,Igf2bp1,Il10,Il1b,Jak2,Kdm5b,Mmp13,Myc,Plekhg2,Ptger2,Ptgs2,Rnd1,Serpine1,Srgn,Tgm2,Thbs1,Zdhhc2
query_1	TRUE	0.00141767	649	69	11	0.15942	0.0169492	GO:0044057	GO:BP	regulation of system process	27205	11519	c("GO:0003008", "GO:0051239")	IMP,IMP,IMP,ISO IEA,ISO IEA,IDA,ISS ISO IEA,IMP,IMP,ISO IEA,ISO IEA	Adora2b,Cacna1b,Egr2,Il10,Il1a,Itgax,Jak2,Kdm5b,Notch1,Ptger2,Ptgs2
query_1	TRUE	0.00146514	1299	69	15	0.217391	0.0115473	GO:0060429	GO:BP	epithelium development	27205	15465	GO:0009888	IMP,IMP,ISO IEA,ISO IEA,ISO IEA,IDA IMP IEP ISO,IMP,IMP IEA,ISO,IMP,IDA IMP IGI IEP ISO IEA,NAS,IEA,IMP,IMP	Ifitm1,Il10,Il1a,Il1b,Itgax,Jag1,Jak2,Kdm5b,Lcn2,Myc,Notch1,Ptgs2,Serpine1,Socs3,Tgm2
query_1	TRUE	0.00149278	198	69	7	0.101449	0.0353535	GO:0048659	GO:BP	smooth muscle cell proliferation	27205	13657	GO:0033002	IGI,ISO IEA,ISO IEA,ISO IEA,ISO IEA,ISO,IEA	Il10,Il12b,Jak2,Myc,Ptgs2,Tgm2,Thbs1
query_1	TRUE	0.00151418	2099	69	19	0.275362	0.00905193	GO:0009888	GO:BP	tissue development	27205	3826	GO:0048856	ISO,IMP,IMP,IMP,ISO IEA,ISO IEA,ISO IEA,IDA IMP IEP ISO,IMP,IMP IEA,ISO,IMP IGI,IMP,IDA IMP IGI IEP ISO IEA,IMP ISO NAS IEA,IEA,IMP,ISS ISO IBA IEA,IMP	Ccr1,Egr2,Ifitm1,Il10,Il1a,Il1b,Itgax,Jag1,Jak2,Kdm5b,Lcn2,Mmp13,Myc,Notch1,Ptgs2,Serpine1,Socs3,Srgn,Tgm2
query_1	TRUE	0.00178712	29	69	4	0.057971	0.137931	GO:0031649	GO:BP	heat generation	27205	7663	GO:0001659	ISO,IEA,IDA IEA,IDA ISO IEA	Ccr5,Il1a,Il1b,Ptgs2
query_1	TRUE	0.00180403	127	69	6	0.0869565	0.0472441	GO:0071346	GO:BP	cellular response to type II interferon	27205	17544	c("GO:0034341", "GO:0071345")	IBA,IBA,IDA,IDA,ISS ISO IEA,IEA	Ccl24,Ccl6,Cdc42ep2,Il12b,Jak2,Myc
query_1	TRUE	0.00180521	8	69	3	0.0434783	0.375	GO:0031622	GO:BP	positive regulation of fever generation	27205	7643	c("GO:0001660", "GO:0002675", "GO:0031620", "GO:0031652")	ISO,IDA,IDA ISO IEA	Ccr5,Il1b,Ptgs2
query_1	TRUE	0.00186811	1145	69	14	0.202899	0.0122271	GO:0002684	GO:BP	positive regulation of immune system process	27205	1220	c("GO:0002376", "GO:0002682", "GO:0048518")	IMP,IMP,ISS ISO IEA,IMP,ISO IEA,IDA ISS ISO IEA,ISO IBA IEA,ISS ISO IBA IEA,IMP IGI,IDA ISO NAS IEA,IEA,IEA,IDA ISO IEA,ISO	Adora2b,Ccl24,Ccr1,Clec4n,Il10,Il12b,Il1a,Il1b,Il4ra,Jak2,Serpine1,Thbs1,Tnfsf14,Trem1
query_1	TRUE	0.00187483	408	69	9	0.130435	0.0220588	GO:0050678	GO:BP	regulation of epithelial cell proliferation	27205	13956	c("GO:0042127", "GO:0050673")	ISO,ISO IEA,IGI,ISO IEA,IGI,IMP,IGI ISS ISO,IMP IGI,IEA	Adora2b,Ccl24,Il10,Il12b,Jag1,Kdm5b,Myc,Notch1,Thbs1
query_1	TRUE	0.00208653	303	69	8	0.115942	0.0264026	GO:0007162	GO:BP	negative regulation of cell adhesion	27205	2789	c("GO:0007155", "GO:0030155", "GO:0048523")	IGI,IGI,ISO IEA,ISS ISO IEA,ISO IEA,ISO IEA,IEA,IEA	Il10,Il4ra,Jag1,Jak2,Notch1,Rnd1,Serpine1,Thbs1
query_1	TRUE	0.00208727	1930	69	18	0.26087	0.00932642	GO:0051049	GO:BP	regulation of transport	27205	14219	c("GO:0006810", "GO:0032879")	IMP ISO,IMP ISO IEA,ISO,ISO IEA,ISO IEA,IDA ISO IEA,IMP,ISS ISO IEA,IMP,ISO,ISO,ISO IEA,IMP,ISO IEA,IEA,IMP ISO IEA,IEA,ISS ISO IEA	Adora2b,Cacna1b,Ccr1,Il12b,Il1a,Il1b,Il4ra,Jak2,Kdm5b,Lcn2,Mmp13,Myc,Notch1,Ptgs2,Serpine1,Tgm2,Thbs1,Zdhhc2
query_1	TRUE	0.00219186	305	69	8	0.115942	0.0262295	GO:0045765	GO:BP	regulation of angiogenesis	27205	12301	c("GO:0001525", "GO:0022603", "GO:1901342")	IMP,IMP,IMP,IMP ISO IEA,IDA IBA,ISO IEA,IEA,IEA	Ccl24,Il10,Il1a,Il1b,Ism1,Itgax,Serpine1,Thbs1
query_1	TRUE	0.00220125	416	69	9	0.130435	0.0216346	GO:0002460	GO:BP	adaptive immune response based on somatic recombination of immune receptors built from immunoglobulin superfamily domains	27205	1001	GO:0002250	IEA,IMP,IMP,IDA ISO IEA,ISS ISO IEA,IMP IGI IBA,ISO IEA,NAS,IDA	Ahr,Clec4n,Fas,Il12b,Il1b,Il4ra,Jag1,Jak2,Notch1
query_1	TRUE	0.00220796	990	69	13	0.188406	0.0131313	GO:0009725	GO:BP	response to hormone	27205	3700	c("GO:0009719", "GO:0010033")	ISO,ISO IEA,IMP,IEA,ISO IEA,IDA,IDA IMP ISS ISO IBA IEA,ISO,IEA,ISO IEA,IDA IBA,IEA,IDA	Adora2b,Egr2,Fas,Fosl1,Il10,Il1b,Jak2,Mmp13,Myc,Notch1,Ptger2,Ptgs2,Socs3
query_1	TRUE	0.00236451	133	69	6	0.0869565	0.0451128	GO:0002688	GO:BP	regulation of leukocyte chemotaxis	27205	1224	c("GO:0002685", "GO:0030595", "GO:0050920")	IEA,ISS ISO IEA,ISO,IEA,IDA,ISO	Bst1,Ccr1,Il1b,Serpine1,Tnfsf14,Trem1
query_1	TRUE	0.00241621	309	69	8	0.115942	0.02589	GO:1901342	GO:BP	regulation of vasculature development	27205	22370	c("GO:0001944", "GO:2000026")	IMP,IMP,IMP,IMP ISO IEA,IDA IBA,ISO IEA,IEA,IEA	Ccl24,Il10,Il1a,Il1b,Ism1,Itgax,Serpine1,Thbs1
query_1	TRUE	0.00243712	4975	69	30	0.434783	0.00603015	GO:0048523	GO:BP	negative regulation of cellular process	27205	13544	c("GO:0009987", "GO:0048519", "GO:0050794")	ISO,IDA IBA,IDA ISO,IEA,IDA IMP ISO IBA,ISO IEA,ISS,ISS ISO,ISS ISO IEA,IMP IGI ISO IEA,ISO IEA,IDA,ISO IEA,IDA IMP ISO IEA,IGI,IDA IMP ISO IEA,IDA IMP ISS ISO IEA,IDA IEA,ISO,IEA,IDA ISS ISO IEA,IDA IMP IGI ISS ISO IEA,IMP,IMP ISO IEA,ISO IEA,IEA,IDA IGI ISO IEA,IEA,IEA,IEA	Adora2b,Bcl6b,Ccr5,Cish,Fas,Fosl1,Hspa1a,Ifitm1,Igf2bp1,Il10,Il12b,Il19,Il1a,Il1b,Il4ra,Jag1,Jak2,Kdm5b,Lcn2,Mxd1,Myc,Notch1,Piwil2,Ptgs2,Rnd1,Serpine1,Socs3,Thbs1,Tnfrsf9,Tnfsf14
query_1	TRUE	0.00255474	1358	69	15	0.217391	0.0110457	GO:1901698	GO:BP	response to nitrogen compound	27205	22659	GO:0042221	ISO,IEA,ISO IEA,ISO IEA,IEA,IEA,IEA,IDA IMP,IDA,IDA IMP ISS ISO IBA IEA,IMP IEA,IDA,IEA,IDA,ISS ISO IEA	Adora2b,Ahr,Cacna1b,Egr2,Fosl1,Il10,Il1a,Il1b,Jag1,Jak2,Myc,Notch1,Ptgs2,Socs3,Tgm2
query_1	TRUE	0.00259706	312	69	8	0.115942	0.025641	GO:0071222	GO:BP	cellular response to lipopolysaccharide	27205	17427	c("GO:0032496", "GO:0071219", "GO:0071396", "GO:1901701")	IBA,IDA ISO IEA,IDA,IBA,ISO IBA IEA,IDA,IBA,IEA	Cxcl3,Il10,Il12b,Il1a,Il1b,Jak2,Ppbp,Serpine1
query_1	TRUE	0.00272425	1966	69	18	0.26087	0.00915565	GO:0009719	GO:BP	response to endogenous stimulus	27205	3694	GO:0050896	ISO,IEA,ISO IEA,IMP,IEA,IDA ISO IEA,ISO IEA,IDA,IDA IMP ISS ISO IBA IEA,IEA,ISO,IEA,IDA IMP ISS ISO IEA,IDA IBA,IEA,IDA,ISS ISO IEA,IEA	Adora2b,Ahr,Egr2,Fas,Fosl1,Il10,Il12b,Il1b,Jak2,Kdm5b,Mmp13,Myc,Notch1,Ptger2,Ptgs2,Socs3,Tgm2,Thbs1
query_1	TRUE	0.00297754	1017	69	13	0.188406	0.0127827	GO:0045087	GO:BP	innate immune response	27205	11960	c("GO:0006955", "GO:0098542")	IBA,IBA,IMP,IDA,IDA IMP IBA IEA,ISS ISO IBA IEA,IBA,IDA ISO IEA,ISS ISO IEA,IMP IEA,IEA,IEA,IBA	Ccl24,Ccl6,Ccr1,Cdc42ep2,Clec4n,Ifitm1,Ifitm6,Il12b,Jak2,Lcn2,Myc,Trem1,Wfdc17
query_1	TRUE	0.0030035	560	69	10	0.144928	0.0178571	GO:0002250	GO:BP	adaptive immune response	27205	800	GO:0006955	IEA,IMP IEA,IMP,IDA ISO IEA,ISS ISO IEA,IMP IGI IBA,ISO IEA,NAS IEA,IDA,IEA	Ahr,Clec4n,Fas,Il12b,Il1b,Il4ra,Jag1,Jak2,Notch1,Trem1
query_1	TRUE	0.00303357	1193	69	14	0.202899	0.0117351	GO:0060548	GO:BP	negative regulation of cell death	27205	15578	c("GO:0008219", "GO:0010941", "GO:0048523")	IDA,IDA IBA,IGI ISO IEA,IDA,ISO IEA,IDA ISO IEA,ISO,ISO IEA,IMP ISO IEA,IMP,IEA,IEA,IEA,IEA	Ccr5,Fas,Il10,Il19,Il1b,Jak2,Lcn2,Myc,Notch1,Ptgs2,Serpine1,Socs3,Thbs1,Tnfsf14
query_1	TRUE	0.00306451	319	69	8	0.115942	0.0250784	GO:0071219	GO:BP	cellular response to molecule of bacterial origin	27205	17424	c("GO:0002237", "GO:0071216")	IBA,IDA ISO IEA,IDA,IBA,ISO IBA IEA,IDA,IBA,IEA	Cxcl3,Il10,Il12b,Il1a,Il1b,Jak2,Ppbp,Serpine1
query_1	TRUE	0.00332131	1783	69	17	0.246377	0.00953449	GO:0042592	GO:BP	homeostatic process	27205	10828	GO:0008150	IEA,ISO,ISO,IDA IMP IBA,IDA IEA,IDA IEA,IMP,IMP IBA,IMP ISS ISO,IMP IBA,ISS ISO,IMP,IMP IGI,IDA ISO IEA,ISO IBA,IMP ISO IEA,ISS ISO IEA	Cacna1b,Ccr1,Ccr5,Fas,Il1a,Il1b,Il4ra,Jak2,Lcn2,Mt2,Myc,Napepld,Notch1,Ptgs2,Slc28a2,Tgm2,Tmtc2
query_1	TRUE	0.00345634	34	69	4	0.057971	0.117647	GO:0010574	GO:BP	regulation of vascular endothelial growth factor production	27205	4322	c("GO:0001817", "GO:0010573")	IMP,IMP,IMP ISO IEA,ISO IEA	Adora2b,Il1a,Il1b,Ptgs2
query_1	TRUE	0.00350631	225	69	7	0.101449	0.0311111	GO:0010810	GO:BP	regulation of cell-substrate adhesion	27205	4526	c("GO:0030155", "GO:0031589")	IEA,ISO IEA,ISS ISO IEA,ISO IEA,IEA,IEA,ISO	Bst1,Jag1,Jak2,Notch1,Serpine1,Thbs1,Trem1
query_1	TRUE	0.00350631	225	69	7	0.101449	0.0311111	GO:0001763	GO:BP	morphogenesis of a branching structure	27205	443	c("GO:0009653", "GO:0032501")	IMP,ISO,IMP,IMP,IMP,IMP,IMP	Il10,Il1b,Kdm5b,Myc,Notch1,Socs3,Tgm2
query_1	TRUE	0.00350815	3941	69	26	0.376812	0.00659731	GO:0009893	GO:BP	positive regulation of metabolic process	27205	3831	c("GO:0008152", "GO:0019222", "GO:0048518")	IMP ISO,IEA,ISO,IDA IMP,IDA ISS ISO IEA,ISO IBA,IMP,ISO IEA,IBA,ISS ISO IEA,IDA ISO IEA,IDA IMP IGI ISO IEA,IMP IGI ISO IBA IEA,IDA IMP IGI ISS ISO IBA IEA,IMP,IDA ISO IEA,IMP ISO IEA,IDA IMP IGI ISS ISO NAS IEA,IGI,IMP ISO,IDA IMP ISS ISO IEA,IDA IMP IGI ISO IEA,IDA IMP,IMP ISO IEA,IEA,IEA	Adora2b,Ahr,Ccr5,Clec4n,Egr2,Fas,Fbxl5,Fosl1,Hspa1a,Igf2bp1,Il10,Il12b,Il1a,Il1b,Il4ra,Itgax,Jag1,Jak2,Kdm5b,Lcn2,Myc,Notch1,Piwil2,Ptgs2,Serpine1,Thbs1
query_1	TRUE	0.00355501	1589	69	16	0.231884	0.0100692	GO:1901701	GO:BP	cellular response to oxygen-containing compound	27205	22662	c("GO:0070887", "GO:1901700")	IEA,IBA,IMP,IDA IGI ISO IEA,IDA,IBA,IDA ISO IBA IEA,IDA IMP ISS ISO IBA IEA,ISO,IEA,IBA,IDA IBA,IEA,IEA,IDA,ISS ISO IEA	Ahr,Cxcl3,Fas,Il10,Il12b,Il1a,Il1b,Jak2,Lcn2,Myc,Ppbp,Ptger2,Ptgs2,Serpine1,Socs3,Tgm2
query_1	TRUE	0.00381318	1040	69	13	0.188406	0.0125	GO:0043066	GO:BP	negative regulation of apoptotic process	27205	11094	c("GO:0006915", "GO:0042981", "GO:0043069")	IDA,IDA IBA,IGI ISO IEA,IDA,ISO IEA,IDA ISO IEA,ISO,ISO IEA,IMP,IEA,IEA,IEA,IEA	Ccr5,Fas,Il10,Il19,Il1b,Jak2,Lcn2,Notch1,Ptgs2,Serpine1,Socs3,Thbs1,Tnfsf14
query_1	TRUE	0.00382877	228	69	7	0.101449	0.0307018	GO:0007204	GO:BP	positive regulation of cytosolic calcium ion concentration	27205	2825	GO:0065008	ISO IBA,ISO IBA,ISO,ISO,ISS ISO IEA,IBA,ISO	Ccr1,Ccr5,Cxcl3,Il1b,Jak2,Ptger2,Tgm2
query_1	TRUE	0.00385424	10	69	3	0.0434783	0.3	GO:0031620	GO:BP	regulation of fever generation	27205	7641	c("GO:0001660", "GO:0002673", "GO:0031650")	ISO,IDA,IDA ISO IEA	Ccr5,Il1b,Ptgs2
query_1	TRUE	0.00450759	336	69	8	0.115942	0.0238095	GO:0046651	GO:BP	lymphocyte proliferation	27205	12997	c("GO:0032943", "GO:0046649")	IEA,ISO IEA,IDA ISS ISO IEA,IBA,ISO IBA IEA,IDA ISO NAS IEA,IMP,IDA	Ahr,Il10,Il12b,Il1a,Il1b,Jak2,Myc,Tnfrsf9
query_1	TRUE	0.00490232	1064	69	13	0.188406	0.012218	GO:0043069	GO:BP	negative regulation of programmed cell death	27205	11097	c("GO:0012501", "GO:0043067", "GO:0060548")	IDA,IDA IBA,IGI ISO IEA,IDA,ISO IEA,IDA ISO IEA,ISO,ISO IEA,IMP,IEA,IEA,IEA,IEA	Ccr5,Fas,Il10,Il19,Il1b,Jak2,Lcn2,Notch1,Ptgs2,Serpine1,Socs3,Thbs1,Tnfsf14
query_1	TRUE	0.00513892	342	69	8	0.115942	0.0233918	GO:0032943	GO:BP	mononuclear cell proliferation	27205	8356	GO:0070661	IEA,ISO IEA,IDA ISS ISO IEA,IBA,ISO IBA IEA,IDA ISO NAS IEA,IMP,IDA	Ahr,Il10,Il12b,Il1a,Il1b,Jak2,Myc,Tnfrsf9
query_1	TRUE	0.00516133	1069	69	13	0.188406	0.0121609	GO:0051093	GO:BP	negative regulation of developmental process	27205	14248	c("GO:0032502", "GO:0048519", "GO:0050793")	ISO,ISO,ISO,ISO IEA,ISO,IGI,IDA IBA,IDA IMP ISO IEA,ISS ISO,IDA IMP IGI ISO IEA,IEA,ISS ISO IBA,IEA	Ccr1,Ccr5,Fas,Il1a,Il1b,Il4ra,Ism1,Jag1,Myc,Notch1,Serpine1,Srgn,Thbs1
query_1	TRUE	0.00545945	38	69	4	0.057971	0.105263	GO:0010573	GO:BP	vascular endothelial growth factor production	27205	4321	GO:0001816	IMP,IMP,IMP ISS ISO IEA,ISO IEA	Adora2b,Il1a,Il1b,Ptgs2
query_1	TRUE	0.00569177	2293	69	19	0.275362	0.00828609	GO:0032879	GO:BP	regulation of localization	27205	8303	c("GO:0050789", "GO:0051179")	IMP ISO,IMP ISO IEA,ISO,ISO,ISO IEA,ISO IEA,IDA ISO IEA,IMP,ISS ISO IEA,IMP,ISO,ISO,ISO IEA,IMP,ISO IEA,IEA,IMP ISO IEA,IEA,ISS ISO IEA	Adora2b,Cacna1b,Ccr1,Ccr5,Il12b,Il1a,Il1b,Il4ra,Jak2,Kdm5b,Lcn2,Mmp13,Myc,Notch1,Ptgs2,Serpine1,Tgm2,Thbs1,Zdhhc2
query_1	TRUE	0.00593244	912	69	12	0.173913	0.0131579	GO:0032940	GO:BP	secretion by cell	27205	8354	c("GO:0046903", "GO:0140352")	IMP ISO,IMP ISO,ISO,ISO IEA,ISO IEA,IDA ISO IEA,IMP,ISS ISO IEA,IMP,ISO,IMP,IMP	Adora2b,Cacna1b,Ccr1,Il12b,Il1a,Il1b,Il4ra,Jak2,Kdm5b,Mmp13,Notch1,Ptgs2
query_1	TRUE	0.00599853	244	69	7	0.101449	0.0286885	GO:0050670	GO:BP	regulation of lymphocyte proliferation	27205	13948	c("GO:0032944", "GO:0046651", "GO:0051249")	IEA,ISO IEA,IDA ISS ISO IEA,IBA,ISO IBA IEA,IDA ISO NAS IEA,IDA	Ahr,Il10,Il12b,Il1a,Il1b,Jak2,Tnfrsf9
query_1	TRUE	0.00601307	1084	69	13	0.188406	0.0119926	GO:0046903	GO:BP	secretion	27205	13155	GO:0006810	IMP ISO,IMP ISO,ISO,ISO IEA,ISO IEA,IDA ISO IEA,IMP,ISS ISO IEA,IMP,ISO,ISO IEA,IMP,IMP	Adora2b,Cacna1b,Ccr1,Il12b,Il1a,Il1b,Il4ra,Jak2,Kdm5b,Mmp13,Myc,Notch1,Ptgs2
query_1	TRUE	0.00658215	1093	69	13	0.188406	0.0118939	GO:0045321	GO:BP	leukocyte activation	27205	12051	c("GO:0001775", "GO:0002376")	IMP,IEA,IMP,IMP ISO IEA,IDA ISS ISO IEA,IBA,ISO IBA IEA,IMP IGI,IDA IGI ISO NAS IEA,IMP,IEA,IDA,IDA ISO IEA	Adora2b,Ahr,Fas,Il10,Il12b,Il1a,Il1b,Il4ra,Jak2,Myc,Thbs1,Tnfrsf9,Tnfsf14
query_1	TRUE	0.00667765	248	69	7	0.101449	0.0282258	GO:0032944	GO:BP	regulation of mononuclear cell proliferation	27205	8357	c("GO:0032943", "GO:0070663")	IEA,ISO IEA,IDA ISS ISO IEA,IBA,ISO IBA IEA,IDA ISO NAS IEA,IDA	Ahr,Il10,Il12b,Il1a,Il1b,Jak2,Tnfrsf9
query_1	TRUE	0.00668075	159	69	6	0.0869565	0.0377358	GO:0050921	GO:BP	positive regulation of chemotaxis	27205	14116	c("GO:0006935", "GO:0032103", "GO:0040017", "GO:0050920")	ISS ISO IEA,ISO,IEA,IEA,IDA,ISO	Ccr1,Il1b,Serpine1,Thbs1,Tnfsf14,Trem1
query_1	TRUE	0.0067091	923	69	12	0.173913	0.0130011	GO:0098609	GO:BP	cell-cell adhesion	27205	19855	GO:0007155	ISO,IGI,IDA ISS ISO IEA,IBA,ISO IBA IEA,IGI,ISO IBA IEA,ISO IEA,IDA ISS ISO NAS IEA,ISO IEA,IDA ISO IEA,ISS ISO IEA	Ccr5,Il10,Il12b,Il1a,Il1b,Il4ra,Itgax,Jag1,Jak2,Notch1,Tnfsf14,Zdhhc2
query_1	TRUE	0.00672285	613	69	10	0.144928	0.0163132	GO:0051249	GO:BP	regulation of lymphocyte activation	27205	14365	c("GO:0002694", "GO:0046649")	IEA,IMP,ISO IEA,IDA ISS ISO IEA,IBA,ISO IBA IEA,IGI,IDA ISO NAS IEA,IDA,IDA ISO IEA	Ahr,Fas,Il10,Il12b,Il1a,Il1b,Il4ra,Jak2,Tnfrsf9,Tnfsf14
query_1	TRUE	0.00687808	6765	69	35	0.507246	0.00517369	GO:0060255	GO:BP	regulation of macromolecule metabolic process	27205	15305	c("GO:0019222", "GO:0043170")	IMP ISO,IEA,IDA IBA,IEA,ISO,ISO,IDA IMP,IDA IMP ISS ISO IBA IEA,ISO IBA,IMP,ISO IBA IEA,ISS IBA,ISS ISO IBA IEA,IDA IMP ISO IEA,IDA IMP IGI ISO IEA,IMP IGI ISO IBA IEA,IDA IMP IGI ISS ISO IBA IEA,IMP,IDA ISO IEA,IMP ISO IEA,IDA IMP IGI ISS ISO NAS IEA,IDA IGI IEA,ISO,IEA,IDA IMP IGI ISS ISO IBA IEA,IDA IMP IGI ISO IEA,IDA,IDA IMP IBA IEA,IMP ISO IEA,IEA,IDA ISO IEA,IMP,IEA,IEA,ISS ISO IEA	Adora2b,Ahr,Bcl6b,Bst1,Ccr1,Ccr5,Clec4n,Egr2,Fas,Fbxl5,Fosl1,Hspa1a,Igf2bp1,Il10,Il12b,Il1a,Il1b,Il4ra,Itgax,Jag1,Jak2,Kdm5b,Lcn2,Mxd1,Myc,Notch1,Odc1,Piwil2,Ptgs2,Serpine1,Socs3,Srgn,Thbs1,Tnfsf14,Zdhhc2
query_1	TRUE	0.00704043	12	69	3	0.0434783	0.25	GO:0031652	GO:BP	positive regulation of heat generation	27205	7666	c("GO:0031649", "GO:0031650", "GO:0051240")	ISO,IDA,IDA ISO IEA	Ccr5,Il1b,Ptgs2
query_1	TRUE	0.00743312	620	69	10	0.144928	0.016129	GO:0097190	GO:BP	apoptotic signaling pathway	27205	19569	c("GO:0006915", "GO:0007165")	IDA IMP IGI ISO IBA IC,IDA IGI,IMP,IMP ISO IEA,IDA IMP ISS ISO IEA,IDA,IDA IMP ISO,IMP,IEA,IEA	Fas,Il19,Il1a,Il1b,Jak2,Lcn2,Myc,Ptgs2,Serpine1,Thbs1
query_1	TRUE	0.00759785	772	69	11	0.15942	0.0142487	GO:0071396	GO:BP	cellular response to lipid	27205	17594	c("GO:0033993", "GO:0071310")	IEA,IBA,IDA ISO IEA,IDA,IBA,ISO IBA IEA,IDA ISS ISO IEA,IEA,IBA,IDA IBA,IEA	Ahr,Cxcl3,Il10,Il12b,Il1a,Il1b,Jak2,Myc,Ppbp,Ptger2,Serpine1
query_1	TRUE	0.00781544	362	69	8	0.115942	0.0220994	GO:0050863	GO:BP	regulation of T cell activation	27205	14064	c("GO:0042110", "GO:0051249")	IMP,IDA ISS ISO IEA,IBA,ISO IBA IEA,IGI,IDA ISO NAS IEA,IDA,IDA ISO IEA	Fas,Il12b,Il1a,Il1b,Il4ra,Jak2,Tnfrsf9,Tnfsf14
query_1	TRUE	0.0079816	4115	69	26	0.376812	0.00631835	GO:0048731	GO:BP	system development	27205	13728	c("GO:0007275", "GO:0048856")	IMP,ISO,IDA IMP IGI,IMP ISO,IMP,IMP ISO IBA IEA,IMP IEA,ISO IEA,IMP ISO IEA,IDA IMP ISO IEA,IDA IBA,IDA ISO IEA,IMP IEP ISS ISO IEA,ISS ISO IEA,IMP IEA,IMP IGI ISS ISO IEA,IMP ISO IEA,IDA IMP IGI IEP ISS ISO IBA IC IEA,IMP,IEA,ISO IEA,ISO IEA,IEA,IMP,IMP ISS ISO IEA,IEA	Ccl24,Ccr5,Egr2,Fas,Fosl1,Igf2bp1,Il10,Il12b,Il1a,Il1b,Ism1,Itgax,Jag1,Jak2,Kdm5b,Mmp13,Myc,Notch1,Odc1,Pfkfb3,Ptgs2,Rnd1,Serpine1,Socs3,Tgm2,Thbs1
query_1	TRUE	0.00798989	487	69	9	0.130435	0.0184805	GO:0050673	GO:BP	epithelial cell proliferation	27205	13951	GO:0008283	ISO,ISO IEA,IGI,ISO IEA,IGI,IMP,IGI ISS ISO,IMP IGI,IEA	Adora2b,Ccl24,Il10,Il12b,Jag1,Kdm5b,Myc,Notch1,Thbs1
query_1	TRUE	0.00853702	491	69	9	0.130435	0.0183299	GO:0045785	GO:BP	positive regulation of cell adhesion	27205	12317	c("GO:0007155", "GO:0030155", "GO:0048522")	ISO,IDA ISS ISO IEA,IBA,ISO IBA IEA,IGI,IDA ISS ISO NAS IEA,IMP,IDA ISO IEA,ISO	Ccr5,Il12b,Il1a,Il1b,Il4ra,Jak2,Tgm2,Tnfsf14,Trem1
query_1	TRUE	0.00864439	367	69	8	0.115942	0.0217984	GO:0031589	GO:BP	cell-substrate adhesion	27205	7637	GO:0007155	IEA,IBA,ISO IEA,ISS ISO IEA,ISO IEA,IEA,IEA,ISO	Bst1,Itgax,Jag1,Jak2,Notch1,Serpine1,Thbs1,Trem1
query_1	TRUE	0.00913592	13	69	3	0.0434783	0.230769	GO:0001866	GO:BP	NK T cell proliferation	27205	518	c("GO:0046633", "GO:0051132")	ISO IEA,ISO NAS IEA,IMP	Il12b,Jak2,Myc
query_1	TRUE	0.00941807	497	69	9	0.130435	0.0181087	GO:0002696	GO:BP	positive regulation of leukocyte activation	27205	1232	c("GO:0002684", "GO:0002694", "GO:0045321", "GO:0050867")	IMP,ISO IEA,IDA ISS ISO IEA,IBA,ISO IBA IEA,IMP IGI,IDA ISO NAS IEA,IEA,IDA ISO IEA	Adora2b,Il10,Il12b,Il1a,Il1b,Il4ra,Jak2,Thbs1,Tnfsf14
query_1	TRUE	0.0101257	375	69	8	0.115942	0.0213333	GO:0070661	GO:BP	leukocyte proliferation	27205	17177	GO:0008283	IEA,ISO IEA,IDA ISS ISO IEA,IBA,ISO IBA IEA,IDA ISO NAS IEA,IMP,IDA	Ahr,Il10,Il12b,Il1a,Il1b,Jak2,Myc,Tnfrsf9
query_1	TRUE	0.0108735	45	69	4	0.057971	0.0888889	GO:0072538	GO:BP	T-helper 17 type immune response	27205	18410	GO:0002460	IMP,ISO,NAS,IDA	Clec4n,Il12b,Jak2,Notch1
query_1	TRUE	0.0119531	271	69	7	0.101449	0.0258303	GO:0070663	GO:BP	regulation of leukocyte proliferation	27205	17179	c("GO:0042127", "GO:0070661")	IEA,ISO IEA,IDA ISS ISO IEA,IBA,ISO IBA IEA,IDA ISO NAS IEA,IDA	Ahr,Il10,Il12b,Il1a,Il1b,Jak2,Tnfrsf9
query_1	TRUE	0.012229	979	69	12	0.173913	0.0122574	GO:0140352	GO:BP	export from cell	27205	20837	c("GO:0006810", "GO:0009987")	IMP ISO,IMP ISO,ISO,ISO IEA,ISO IEA,IDA ISO IEA,IMP,ISS ISO IEA,IMP,ISO,IMP,IMP	Adora2b,Cacna1b,Ccr1,Il12b,Il1a,Il1b,Il4ra,Jak2,Kdm5b,Mmp13,Notch1,Ptgs2
query_1	TRUE	0.0129431	517	69	9	0.130435	0.0174081	GO:0050867	GO:BP	positive regulation of cell activation	27205	14068	c("GO:0001775", "GO:0048522", "GO:0050865", "GO:0051240")	IMP,ISO IEA,IDA ISS ISO IEA,IBA,ISO IBA IEA,IMP IGI,IDA ISS ISO NAS IEA,IEA,IDA ISO IEA	Adora2b,Il10,Il12b,Il1a,Il1b,Il4ra,Jak2,Thbs1,Tnfsf14
query_1	TRUE	0.0136253	103	69	5	0.0724638	0.0485437	GO:0071347	GO:BP	cellular response to interleukin-1	27205	17545	c("GO:0070555", "GO:0071345")	IBA,IBA,ISO IEA,IEA,IDA	Ccl24,Ccl6,Il1b,Myc,Saa3
query_1	TRUE	0.0137697	521	69	9	0.130435	0.0172745	GO:0010720	GO:BP	positive regulation of cell development	27205	4445	c("GO:0045597", "GO:0048468", "GO:0060284")	ISO,IMP,ISO IEA,ISO IEA,ISO IEA,IGI,ISO IEA,IDA ISO IEA,ISO IEA	Ccr1,Egr2,Il10,Il12b,Il1b,Il4ra,Myc,Notch1,Tgm2
query_1	TRUE	0.0140815	181	69	6	0.0869565	0.0331492	GO:0002822	GO:BP	regulation of adaptive immune response based on somatic recombination of immune receptors built from immunoglobulin superfamily domains	27205	1351	c("GO:0002460", "GO:0002819")	IEA,IMP,IDA ISO IEA,ISS ISO IEA,IGI,NAS	Ahr,Clec4n,Il12b,Il1b,Il4ra,Jak2
query_1	TRUE	0.0140815	181	69	6	0.0869565	0.0331492	GO:0032640	GO:BP	tumor necrosis factor production	27205	8111	GO:0071706	ISO,IMP ISO IEA,ISO IEA,ISO IEA,IDA IGI,IEA	Ccr5,Il10,Il12b,Il1a,Jak2,Thbs1
query_1	TRUE	0.0140815	181	69	6	0.0869565	0.0331492	GO:0032680	GO:BP	regulation of tumor necrosis factor production	27205	8150	c("GO:0032640", "GO:1903555")	ISO,IMP ISO IEA,ISO IEA,ISO IEA,IDA IGI,IEA	Ccr5,Il10,Il12b,Il1a,Jak2,Thbs1
query_1	TRUE	0.0144816	15	69	3	0.0434783	0.2	GO:2000318	GO:BP	positive regulation of T-helper 17 type immune response	27205	26913	c("GO:0002824", "GO:0072538", "GO:2000316")	IMP,ISO,NAS	Clec4n,Il12b,Jak2
query_1	TRUE	0.0144816	15	69	3	0.0434783	0.2	GO:0031650	GO:BP	regulation of heat generation	27205	7664	c("GO:0031649", "GO:0051239")	ISO,IDA,IDA ISO IEA	Ccr5,Il1b,Ptgs2
query_1	TRUE	0.0144816	15	69	3	0.0434783	0.2	GO:0051132	GO:BP	NK T cell activation	27205	14278	GO:0046631	ISO IEA,ISO NAS IEA,IMP	Il12b,Jak2,Myc
query_1	TRUE	0.0144816	15	69	3	0.0434783	0.2	GO:0033084	GO:BP	regulation of immature T cell proliferation in thymus	27205	8461	c("GO:0033080", "GO:0033083")	IBA,ISO IBA,IDA	Il1a,Il1b,Tnfrsf9
query_1	TRUE	0.0145286	394	69	8	0.115942	0.0203046	GO:2001233	GO:BP	regulation of apoptotic signaling pathway	27205	27712	c("GO:0009966", "GO:0042981", "GO:0097190")	ISO,IDA IGI,ISO IEA,IMP,IDA IMP ISO,IMP,IEA,IEA	Fas,Il19,Il1b,Jak2,Myc,Ptgs2,Serpine1,Thbs1
query_1	TRUE	0.0152766	673	69	10	0.144928	0.0148588	GO:1903530	GO:BP	regulation of secretion by cell	27205	24181	c("GO:0032940", "GO:0050794", "GO:0051046")	IMP ISO,ISO,ISO IEA,ISO IEA,IDA ISO IEA,IMP,ISS ISO IEA,IMP,ISO,IMP	Adora2b,Cacna1b,Il12b,Il1a,Il1b,Il4ra,Jak2,Kdm5b,Mmp13,Notch1
query_1	TRUE	0.0154704	184	69	6	0.0869565	0.0326087	GO:1903555	GO:BP	regulation of tumor necrosis factor superfamily cytokine production	27205	24205	c("GO:0001817", "GO:0071706")	ISO,IMP ISO IEA,ISO IEA,ISO IEA,IDA IGI,IEA	Ccr5,Il10,Il12b,Il1a,Jak2,Thbs1
query_1	TRUE	0.0154704	184	69	6	0.0869565	0.0326087	GO:0071706	GO:BP	tumor necrosis factor superfamily cytokine production	27205	17824	GO:0001816	ISO,IMP ISO IEA,ISO IEA,ISO IEA,IDA IGI,IEA	Ccr5,Il10,Il12b,Il1a,Jak2,Thbs1
query_1	TRUE	0.0164173	107	69	5	0.0724638	0.046729	GO:0002690	GO:BP	positive regulation of leukocyte chemotaxis	27205	1226	c("GO:0002687", "GO:0002688", "GO:0030595", "GO:0050921")	ISS ISO IEA,ISO,IEA,IDA,ISO	Ccr1,Il1b,Serpine1,Tnfsf14,Trem1
query_1	TRUE	0.0167107	839	69	11	0.15942	0.0131108	GO:0048871	GO:BP	multicellular organismal-level homeostasis	27205	13854	c("GO:0032501", "GO:0042592")	ISO,IDA IMP IBA,IEA,IDA IEA,IMP,IMP IBA,IMP,IMP,IMP IGI,IDA ISO IEA,ISO IBA	Ccr5,Fas,Il1a,Il1b,Il4ra,Jak2,Lcn2,Napepld,Notch1,Ptgs2,Slc28a2
query_1	TRUE	0.017493	188	69	6	0.0869565	0.0319149	GO:0071674	GO:BP	mononuclear cell migration	27205	17797	GO:0050900	IBA,IBA,ISS ISO IEA,IEA,IDA,ISO	Ccl24,Ccl6,Ccr1,Serpine1,Tnfsf14,Trem1
query_1	TRUE	0.0177911	16	69	3	0.0434783	0.1875	GO:0033083	GO:BP	regulation of immature T cell proliferation	27205	8460	c("GO:0033079", "GO:0042129")	IBA,ISO IBA,IDA	Il1a,Il1b,Tnfrsf9
query_1	TRUE	0.0179714	109	69	5	0.0724638	0.0458716	GO:0032760	GO:BP	positive regulation of tumor necrosis factor production	27205	8228	c("GO:0032640", "GO:0032680", "GO:1903557")	ISO,ISO IEA,ISO IEA,IDA IGI,IEA	Ccr5,Il12b,Il1a,Jak2,Thbs1
query_1	TRUE	0.0180297	51	69	4	0.057971	0.0784314	GO:0060251	GO:BP	regulation of glial cell proliferation	27205	15301	c("GO:0014009", "GO:0042127")	ISO,ISO IEA,ISO IEA,IDA	Fas,Il1b,Myc,Notch1
query_1	TRUE	0.0190546	1023	69	12	0.173913	0.0117302	GO:0030097	GO:BP	hemopoiesis	27205	7038	GO:0048468	IMP ISO,IMP,ISO IEA,ISS ISO IEA,IBA,ISO IBA,IGI,IDA,IMP IBA,ISS ISO,IMP,IDA	Ccr1,Fas,Il10,Il12b,Il1a,Il1b,Il4ra,Jag1,Jak2,Myc,Notch1,Tnfrsf9
query_1	TRUE	0.0196382	111	69	5	0.0724638	0.045045	GO:1903557	GO:BP	positive regulation of tumor necrosis factor superfamily cytokine production	27205	24207	c("GO:0001819", "GO:0071706", "GO:1903555")	ISO,ISO IEA,ISO IEA,IDA IGI,IEA	Ccr5,Il12b,Il1a,Jak2,Thbs1
query_1	TRUE	0.0200356	546	69	9	0.130435	0.0164835	GO:0002009	GO:BP	morphogenesis of an epithelium	27205	628	c("GO:0048729", "GO:0060429")	IMP,ISO IEA,IMP,IMP,ISO,IMP,IMP IGI,IMP,IMP	Il10,Itgax,Jag1,Kdm5b,Lcn2,Myc,Notch1,Socs3,Tgm2
query_1	TRUE	0.0214235	113	69	5	0.0724638	0.0442478	GO:0048661	GO:BP	positive regulation of smooth muscle cell proliferation	27205	13659	c("GO:0008284", "GO:0048659", "GO:0048660")	ISO IEA,ISO IEA,ISO IEA,ISO,IEA	Jak2,Myc,Ptgs2,Tgm2,Thbs1
query_1	TRUE	0.0215546	416	69	8	0.115942	0.0192308	GO:0001503	GO:BP	ossification	27205	333	GO:0032501	ISO,IMP,ISS ISO IEA,IDA,IMP,IMP NAS,ISO IEA,ISS ISO IBA	Ccr1,Egr2,Ifitm1,Jag1,Mmp13,Notch1,Ptgs2,Srgn
query_1	TRUE	0.0215643	17	69	3	0.0434783	0.176471	GO:0033080	GO:BP	immature T cell proliferation in thymus	27205	8457	c("GO:0033077", "GO:0033079")	IBA,ISO IBA,IDA	Il1a,Il1b,Tnfrsf9
query_1	TRUE	0.0219507	1222	69	13	0.188406	0.0106383	GO:0001775	GO:BP	cell activation	27205	454	c("GO:0009987", "GO:0032501")	IMP,IEA,IMP,IMP ISO IEA,IDA ISS ISO IEA,IBA,IDA ISO IBA IEA,IMP IGI,IDA IGI ISS ISO NAS IEA,IMP,IEA,IDA,IDA ISO IEA	Adora2b,Ahr,Fas,Il10,Il12b,Il1a,Il1b,Il4ra,Jak2,Myc,Thbs1,Tnfrsf9,Tnfsf14
query_1	TRUE	0.0224972	554	69	9	0.130435	0.0162455	GO:0098771	GO:BP	inorganic ion homeostasis	27205	19937	GO:0048878	IEA,ISO,ISO,IDA,ISS ISO,IMP IBA,ISS ISO,IMP ISO IEA,ISS ISO IEA	Cacna1b,Ccr1,Ccr5,Il1a,Lcn2,Mt2,Myc,Tgm2,Tmtc2
query_1	TRUE	0.0228337	197	69	6	0.0869565	0.0304569	GO:0002819	GO:BP	regulation of adaptive immune response	27205	1348	c("GO:0002250", "GO:0050776")	IEA,IMP,IDA ISO IEA,ISS ISO IEA,IGI,NAS	Ahr,Clec4n,Il12b,Il1b,Il4ra,Jak2
query_1	TRUE	0.0231585	300	69	7	0.101449	0.0233333	GO:0030336	GO:BP	negative regulation of cell migration	27205	7145	c("GO:0016477", "GO:0030334", "GO:2000146")	ISO,ISO,ISS ISO,ISO IEA,ISS ISO IEA,IEA,IEA	Ccr5,Fas,Ifitm1,Jag1,Notch1,Serpine1,Thbs1
query_1	TRUE	0.0258301	18	69	3	0.0434783	0.166667	GO:0033079	GO:BP	immature T cell proliferation	27205	8456	GO:0042098	IBA,ISO IBA,IDA	Il1a,Il1b,Tnfrsf9
query_1	TRUE	0.0259342	564	69	9	0.130435	0.0159574	GO:0042110	GO:BP	T cell activation	27205	10539	GO:0046649	IMP,IDA ISS ISO IEA,IBA,ISO IBA IEA,IGI,IDA ISO NAS IEA,IMP,IDA,IDA ISO IEA	Fas,Il12b,Il1a,Il1b,Il4ra,Jak2,Myc,Tnfrsf9,Tnfsf14
query_1	TRUE	0.0263218	306	69	7	0.101449	0.0228758	GO:0010721	GO:BP	negative regulation of cell development	27205	4446	c("GO:0045596", "GO:0048468", "GO:0060284")	ISO,ISO,ISO IEA,ISO,IGI,ISS ISO,IDA IMP	Ccr5,Fas,Il1a,Il1b,Il4ra,Myc,Notch1
query_1	TRUE	0.0269949	1246	69	13	0.188406	0.0104334	GO:0051130	GO:BP	positive regulation of cellular component organization	27205	14276	c("GO:0016043", "GO:0048522", "GO:0051128")	ISO,ISO IEA,ISO IBA IEA,IDA IC,ISS,ISO IEA,ISO IEA,IMP,ISO,IMP,IEA,IMP,ISS ISO IEA	Cacna1b,Ccl24,Cdc42ep2,Fas,Hspa1a,Il1a,Il1b,Il4ra,Lcn2,Piwil2,Serpine1,Tnfsf14,Zdhhc2
query_1	TRUE	0.0276824	2557	69	19	0.275362	0.00743058	GO:0051246	GO:BP	regulation of protein metabolic process	27205	14362	c("GO:0019538", "GO:0051171", "GO:0060255", "GO:0080090")	IEA,IMP,ISO IBA,IMP,IBA,ISO IEA,ISO IEA,ISO IEA,IDA ISO IEA,IDA IMP ISS ISO IEA,IDA ISS ISO,IDA,IDA IMP IEA,IMP,IEA,IDA ISO IEA,IEA,IEA,ISS ISO IEA	Bst1,Clec4n,Fas,Fbxl5,Hspa1a,Igf2bp1,Il10,Il12b,Il1b,Jak2,Myc,Odc1,Piwil2,Ptgs2,Serpine1,Socs3,Thbs1,Tnfsf14,Zdhhc2
query_1	TRUE	0.0278412	204	69	6	0.0869565	0.0294118	GO:0031960	GO:BP	response to corticosteroid	27205	7709	GO:0048545	IMP,IEA,ISO IEA,IDA,IEA,IEA	Fas,Fosl1,Il10,Jak2,Notch1,Ptgs2
query_1	TRUE	0.0298505	1070	69	12	0.173913	0.011215	GO:0051050	GO:BP	positive regulation of transport	27205	14220	c("GO:0006810", "GO:0048518", "GO:0051049")	IMP ISO,ISO,ISO,ISO IEA,IDA ISO IEA,IMP,ISS ISO IEA,ISO,ISO,ISO IEA,IEA,ISS ISO IEA	Adora2b,Cacna1b,Ccr1,Il1a,Il1b,Il4ra,Jak2,Lcn2,Mmp13,Ptgs2,Serpine1,Zdhhc2
query_1	TRUE	0.0302039	58	69	4	0.057971	0.0689655	GO:0140353	GO:BP	lipid export from cell	27205	20838	c("GO:0006869", "GO:0140352")	ISO IEA,IDA,IMP,IMP	Il1a,Il1b,Kdm5b,Ptgs2
query_1	TRUE	0.0302424	207	69	6	0.0869565	0.0289855	GO:0061138	GO:BP	morphogenesis of a branching epithelium	27205	16122	c("GO:0001763", "GO:0002009")	IMP,IMP,IMP,IMP,IMP,IMP	Il10,Kdm5b,Myc,Notch1,Socs3,Tgm2
query_1	TRUE	0.0304568	313	69	7	0.101449	0.0223642	GO:0022409	GO:BP	positive regulation of cell-cell adhesion	27205	6962	c("GO:0022407", "GO:0045785", "GO:0098609")	ISO,IDA ISS ISO IEA,IBA,ISO IBA IEA,IGI,IDA ISO NAS IEA,IDA ISO IEA	Ccr5,Il12b,Il1a,Il1b,Il4ra,Jak2,Tnfsf14
query_1	TRUE	0.0309836	4715	69	27	0.391304	0.00572641	GO:0030154	GO:BP	cell differentiation	27205	7050	GO:0048869	IBA,IMP ISO,ISO,IMP IGI,IMP ISO,ISS ISO,ISO IEA,ISO IEA,ISS ISO IEA,IGI ISO IBA IEA,IDA IGI ISO IBA IEA,IMP IGI,IDA IMP ISO IEA,IMP ISS ISO IBA IEA,IEA,IMP ISS ISO IEA,IMP,IDA IMP IGI IEP ISO IBA NAS IEA,IMP,IEP IEA,IMP NAS,ISO IEA,IEA,IDA IGI,ISO IEA,IDA,IMP	Bcl6b,Ccr1,Ccr5,Egr2,Fas,Ifitm1,Igf2bp1,Il10,Il12b,Il1a,Il1b,Il4ra,Jag1,Jak2,Kdm5b,Myc,Napepld,Notch1,Osbp2,Piwil2,Ptgs2,Rnd1,Serpine1,Socs3,Tgm2,Tnfrsf9,Tnfsf14
query_1	TRUE	0.0317324	315	69	7	0.101449	0.0222222	GO:2000146	GO:BP	negative regulation of cell motility	27205	26748	c("GO:0040013", "GO:0048523", "GO:0048870", "GO:2000145")	ISO,ISO,ISS ISO,ISO IEA,ISS ISO IEA,IEA,IEA	Ccr5,Fas,Ifitm1,Jag1,Notch1,Serpine1,Thbs1
query_1	TRUE	0.0345826	60	69	4	0.057971	0.0666667	GO:0010812	GO:BP	negative regulation of cell-substrate adhesion	27205	4528	c("GO:0007162", "GO:0010810", "GO:0031589")	ISO IEA,ISO IEA,IEA,IEA	Jag1,Notch1,Serpine1,Thbs1
query_1	TRUE	0.0353111	4748	69	27	0.391304	0.0056866	GO:0048869	GO:BP	cellular developmental process	27205	13852	c("GO:0009987", "GO:0032502")	IBA,IMP ISO,ISO,IMP IGI,IMP ISO,ISS ISO,ISO IEA,ISO IEA,ISS ISO IEA,IGI ISO IBA IEA,IDA IGI ISO IBA IEA,IMP IGI,IDA IMP ISO IEA,IMP ISS ISO IBA IEA,IEA,IMP ISS ISO IEA,IMP,IDA IMP IGI IEP ISO IBA NAS IEA,IMP,IEP IEA,IMP NAS,ISO IEA,IEA,IDA IGI,ISO IEA,IDA,IMP	Bcl6b,Ccr1,Ccr5,Egr2,Fas,Ifitm1,Igf2bp1,Il10,Il12b,Il1a,Il1b,Il4ra,Jag1,Jak2,Kdm5b,Myc,Napepld,Notch1,Osbp2,Piwil2,Ptgs2,Rnd1,Serpine1,Socs3,Tgm2,Tnfrsf9,Tnfsf14
query_1	TRUE	0.0359551	20	69	3	0.0434783	0.15	GO:0032310	GO:BP	prostaglandin secretion	27205	7900	c("GO:0015732", "GO:0023061", "GO:0032309", "GO:0140353")	ISO IEA,IDA,IMP	Il1a,Il1b,Ptgs2
query_1	TRUE	0.0363388	126	69	5	0.0724638	0.0396825	GO:0001952	GO:BP	regulation of cell-matrix adhesion	27205	576	c("GO:0007160", "GO:0010810")	IEA,ISO IEA,IEA,IEA,ISO	Bst1,Jag1,Serpine1,Thbs1,Trem1
query_1	TRUE	0.0373901	7262	69	35	0.507246	0.00481961	GO:0019222	GO:BP	regulation of metabolic process	27205	5900	c("GO:0008152", "GO:0050789")	IMP ISO,IEA,IDA IBA,IEA,ISO,ISO,IDA IMP,IDA IMP ISS ISO IBA IEA,ISO IBA,IMP,ISO IBA IEA,ISS IBA,ISS ISO IBA IEA,IDA IMP ISO IEA,IDA IMP IGI ISO IEA,IMP IGI ISO IBA IEA,IDA IMP IGI ISS ISO IBA IEA,IMP,IDA ISO IEA,IMP ISO IEA,IDA IMP IGI ISS ISO NAS IEA,IDA IGI IEA,IMP ISO,IEA,IDA IMP IGI ISS ISO IBA IEA,IDA IMP IGI ISO IEA,IDA,IDA IMP IBA IEA,IMP ISO IEA,IEA,IDA ISO IEA,IMP,IEA,IEA,ISS ISO IEA	Adora2b,Ahr,Bcl6b,Bst1,Ccr1,Ccr5,Clec4n,Egr2,Fas,Fbxl5,Fosl1,Hspa1a,Igf2bp1,Il10,Il12b,Il1a,Il1b,Il4ra,Itgax,Jag1,Jak2,Kdm5b,Lcn2,Mxd1,Myc,Notch1,Odc1,Piwil2,Ptgs2,Serpine1,Socs3,Srgn,Thbs1,Tnfsf14,Zdhhc2
query_1	TRUE	0.0380328	324	69	7	0.101449	0.0216049	GO:0019932	GO:BP	second-messenger-mediated signaling	27205	6416	GO:0035556	IMP ISO,IEA,IEA,IBA,ISO IBA,IMP,IEA	Adora2b,Ahr,Bst1,Ccr1,Ccr5,Mt2,Thbs1
query_1	TRUE	0.0395588	3	69	2	0.0289855	0.666667	GO:1905956	GO:BP	positive regulation of endothelial tube morphogenesis	27205	26273	c("GO:0051240", "GO:0061154", "GO:1901509", "GO:1905332")	ISO IEA,ISO	Itgax,Lcn2
query_1	TRUE	0.0398315	921	69	11	0.15942	0.0119435	GO:0046649	GO:BP	lymphocyte activation	27205	12996	GO:0045321	IEA,IMP,ISO IEA,IDA ISS ISO IEA,IBA,ISO IBA IEA,IGI,IDA ISO NAS IEA,IMP,IDA,IDA ISO IEA	Ahr,Fas,Il10,Il12b,Il1a,Il1b,Il4ra,Jak2,Myc,Tnfrsf9,Tnfsf14
query_1	TRUE	0.0407135	129	69	5	0.0724638	0.0387597	GO:0002040	GO:BP	sprouting angiogenesis	27205	657	GO:0001525	IMP,ISO IEA,IMP ISS ISO IEA,ISO IEA,IEA	Il10,Il12b,Notch1,Ptgs2,Thbs1
query_1	TRUE	0.0411473	328	69	7	0.101449	0.0213415	GO:1901654	GO:BP	response to ketone	27205	22628	c("GO:0010033", "GO:1901700")	IEA,ISO,IEA,IDA,IEA,IDA IBA,IEA	Ahr,Cacna1b,Fosl1,Jak2,Myc,Ptger2,Thbs1
query_1	TRUE	0.0412549	755	69	10	0.144928	0.013245	GO:0030162	GO:BP	regulation of proteolysis	27205	7053	c("GO:0006508", "GO:0051246")	ISO IBA,IBA,ISO IEA,ISO IEA,IDA,IDA ISS ISO,IMP,IEA,IEA,IEA	Fas,Hspa1a,Il10,Il1b,Jak2,Myc,Ptgs2,Serpine1,Thbs1,Tnfsf14
query_1	TRUE	0.0422593	130	69	5	0.0724638	0.0384615	GO:0070555	GO:BP	response to interleukin-1	27205	17109	GO:0034097	IBA,IBA,ISO IEA,IEA,IDA	Ccl24,Ccl6,Il1b,Myc,Saa3
query_1	TRUE	0.0433712	5397	69	29	0.42029	0.00537336	GO:0010468	GO:BP	regulation of gene expression	27205	4251	c("GO:0010467", "GO:0060255")	IMP ISO,IEA,IDA IBA,ISO,ISO,IDA,IDA IMP ISS ISO IBA IEA,ISO,ISO IBA IEA,ISS,ISS ISO IBA IEA,IDA IMP ISO IEA,IDA IMP IGI ISO IEA,IMP IGI ISO IBA IEA,IDA IMP IGI ISS ISO IBA IEA,IMP,IDA ISO IEA,IMP ISO IEA,IDA IGI ISS ISO NAS IEA,IDA IGI IEA,ISO,IEA,IDA IMP IGI ISS ISO IBA IEA,IDA IMP IGI ISO IEA,IDA IMP IBA IEA,ISO IEA,IEA,IMP,IEA	Adora2b,Ahr,Bcl6b,Ccr1,Ccr5,Clec4n,Egr2,Fas,Fosl1,Hspa1a,Igf2bp1,Il10,Il12b,Il1a,Il1b,Il4ra,Itgax,Jag1,Jak2,Kdm5b,Lcn2,Mxd1,Myc,Notch1,Piwil2,Ptgs2,Serpine1,Srgn,Thbs1
query_1	TRUE	0.0471723	133	69	5	0.0724638	0.037594	GO:0014013	GO:BP	regulation of gliogenesis	27205	4702	c("GO:0042063", "GO:0050767")	IMP,ISO,ISO IEA,ISO IEA,IDA ISO IEA	Egr2,Fas,Il1b,Myc,Notch1
query_1	TRUE	0.0477298	768	69	10	0.144928	0.0130208	GO:0051046	GO:BP	regulation of secretion	27205	14216	c("GO:0046903", "GO:0051049")	IMP ISO,ISO,ISO IEA,ISO IEA,IDA ISO IEA,IMP,ISS ISO IEA,IMP,ISO,IMP	Adora2b,Cacna1b,Il12b,Il1a,Il1b,Il4ra,Jak2,Kdm5b,Mmp13,Notch1
query_1	TRUE	0.0487594	611	69	9	0.130435	0.01473	GO:0055080	GO:BP	monoatomic cation homeostasis	27205	15064	GO:0050801	IEA,ISO,ISO,IDA,ISS ISO,IMP IBA,ISS ISO,IMP ISO IEA,ISS ISO IEA	Cacna1b,Ccr1,Ccr5,Il1a,Lcn2,Mt2,Myc,Tgm2,Tmtc2
query_1	TRUE	0.0496338	226	69	6	0.0869565	0.0265487	GO:0043281	GO:BP	regulation of cysteine-type endopeptidase activity involved in apoptotic process	27205	11190	GO:2000116	ISO IBA,IDA,IDA ISS ISO,IMP,IEA,IEA	Fas,Jak2,Myc,Ptgs2,Thbs1,Tnfsf14
query_1	TRUE	1.37644e-06	2694	70	25	0.357143	0.00927988	GO:0005576	GO:CC	extracellular region	27262	198	GO:0110165	IEA,IBA IEA,IBA IEA,ISS ISO IBA IEA,IDA ISO,IBA,IEA,IDA ISO IEA,IDA IGI ISO IBA TAS IEA,IEA,IDA ISS ISO IBA IEA,IDA ISO IBA IEA,ISO IEA,IEA,IDA HDA ISS ISO IBA TAS IEA,ISO TAS IEA,TAS,IBA IEA,IDA IEA,IEA,ISS ISO IEA,IEA,IEA,IEA,IBA IEA	Btbd17,Ccl24,Ccl6,Cxcl3,Fas,H2-M2,Hspa1a,Il10,Il12b,Il19,Il1a,Il1b,Il4ra,Ism1,Lcn2,Mmp13,Notch1,Ppbp,Saa3,Serpine1,Srgn,Tgm2,Thbs1,Tnfsf14,Wfdc17
query_1	TRUE	2.31866e-05	2002	70	20	0.285714	0.00999001	GO:0005615	GO:CC	extracellular space	27262	232	c("GO:0005576", "GO:0110165")	IBA IEA,IBA IEA,ISS ISO IBA IEA,ISO,IBA,IDA ISO IEA,IDA IGI ISO IBA IEA,IEA,IDA ISS ISO IBA IEA,IDA ISO IBA IEA,ISO,IDA HDA ISS ISO IBA,ISO,IBA IEA,IDA IEA,IEA,ISS ISO IEA,IEA,IEA,IBA	Ccl24,Ccl6,Cxcl3,Fas,H2-M2,Il10,Il12b,Il19,Il1a,Il1b,Il4ra,Lcn2,Mmp13,Ppbp,Saa3,Serpine1,Srgn,Thbs1,Tnfsf14,Wfdc17
query_1	TRUE	0.000793701	599	70	10	0.142857	0.0166945	GO:0009897	GO:CC	external side of plasma membrane	27262	656	c("GO:0005886", "GO:0009986", "GO:0098552")	ISO IBA,IDA ISO IBA,IBA,IDA ISO IBA,IBA,IBA,IBA,IDA IBA,IEA,IEA	Ccr1,Ccr5,Clec4n,Fas,H2-M2,Il12b,Il4ra,Itgax,Thbs1,Tnfrsf9
query_1	TRUE	0.000961549	22796	70	70	1	0.00307071	GO:0110165	GO:CC	cellular anatomical entity	27262	3449	GO:0005575	EXP IDA IMP ISO IBA IEA,IEA,IDA IBA IEA,IEA,IEA,IDA ISO IBA IEA,IBA IEA,IBA IEA,ISS ISO IBA IEA,IDA ISO IBA IEA,IDA ISO IBA IEA,IDA IBA,ISS ISO IBA TAS IEA,ISS ISO IBA IEA,IDA ISO TAS IC IEA,IDA ISO IBA IEA,ISS ISO IEA,ISO IBA IEA,IDA ISO IBA IEA,IDA ISS ISO IBA IEA,ISS ISO IBA IEA,IBA IEA,ISS ISO IBA IEA,IDA ISO IEA,IDA IGI ISO IBA TAS IEA,IEA,IDA ISS ISO IBA IEA,IDA ISO IBA IEA,ISO IBA IEA,IEA,…	Adora2b,Ahr,Bcl6b,Bst1,Btbd17,Cacna1b,Ccl24,Ccl6,Ccr1,Ccr5,Cdc42ep2,Cish,Clec4n,Cxcl3,Egr2,Fas,Fbxl5,Fosl1,H2-M2,Hspa1a,Ifitm1,Ifitm6,Igf2bp1,Il10,Il12b,Il19,Il1a,Il1b,Il4ra,Ism1,Itgax,Jag1,Jak2,Kdm5b,Lcn2,Lix1,Mfap3l,Mmp13,Mt2,Mxd1,Myc,Napepld,Notch1,Odc1,Osbp2,Pfkfb3,Pilrb2,Piwil2,Ppbp,Ptger2,Ptgs2,Rnd1,Saa3,Serpine1,Slc28a2,Socs3,Spaca6,Spata13,Srgn,Susd6,Tgm2,Thbs1,Tm4sf1,Tmtc2,Tnfrsf9,Tnfsf1…
query_1	TRUE	0.00112322	7048	70	36	0.514286	0.00510783	GO:0071944	GO:CC	cell periphery	27262	2801	GO:0110165	IDA ISO IBA IEA,IDA ISO IBA IEA,ISS ISO IBA IEA,IDA ISO IBA IEA,ISO IBA IEA,IDA,ISS ISO IBA TAS IEA,IDA ISO IBA IEA,ISO IEA,ISO IBA,ISO IBA,ISS ISO IBA IEA,IBA,IBA,ISO IEA,ISO IBA IEA,IDA IBA IEA,IDA ISO TAS IEA,IDA ISO NAS IEA,ISS ISO IBA IEA,IEA,IDA ISO IBA TAS IC IEA,IBA,IBA IEA,ISO IEA,ISO IBA IEA,IEA,IDA ISS ISO IBA,IEA,HDA ISO TAS IEA,IEA,ISO IEA,IEA,TAS IEA,IEA,IDA IEA	Adora2b,Cacna1b,Ccr1,Ccr5,Cdc42ep2,Cish,Clec4n,Fas,Fosl1,H2-M2,Hspa1a,Ifitm1,Ifitm6,Il12b,Il1a,Il4ra,Itgax,Jag1,Jak2,Mfap3l,Mmp13,Notch1,Osbp2,Ptger2,Ptgs2,Rnd1,Serpine1,Slc28a2,Spata13,Tgm2,Thbs1,Tm4sf1,Tnfrsf9,Tnfsf14,Trem1,Zdhhc2
query_1	TRUE	0.00153628	1139	70	13	0.185714	0.0114135	GO:0009986	GO:CC	cell surface	27262	663	GO:0110165	ISO,ISO IBA,IDA ISO IBA,IBA,IDA ISO IBA,IDA ISO IBA,IDA IBA,ISO IEA,IBA,IDA ISO IBA IEA,IDA IBA,IEA,IEA	Adora2b,Ccr1,Ccr5,Clec4n,Fas,H2-M2,Il12b,Il1a,Il4ra,Itgax,Notch1,Thbs1,Tnfrsf9
query_1	TRUE	0.00196649	6567	70	34	0.485714	0.0051774	GO:0005886	GO:CC	plasma membrane	27262	424	c("GO:0016020", "GO:0071944")	IDA ISO IBA IEA,IDA ISO IBA IEA,ISS ISO IBA IEA,IDA ISO IBA IEA,ISO IBA IEA,IDA,ISS ISO IBA TAS IEA,IDA ISO IBA IEA,ISO IEA,ISO IBA,ISO IBA,ISS ISO IBA IEA,IBA,IBA,ISO IEA,ISO IBA IEA,IDA IBA IEA,IDA ISO TAS IEA,IDA ISO NAS IEA,ISS ISO IBA IEA,IDA ISO IBA TAS IC IEA,IBA,IBA IEA,ISO IEA,ISO IBA IEA,IDA ISS ISO IBA,IEA,ISO IEA,IEA,ISO IEA,IEA,TAS IEA,IEA,IDA IEA	Adora2b,Cacna1b,Ccr1,Ccr5,Cdc42ep2,Cish,Clec4n,Fas,Fosl1,H2-M2,Hspa1a,Ifitm1,Ifitm6,Il12b,Il1a,Il4ra,Itgax,Jag1,Jak2,Mfap3l,Notch1,Osbp2,Ptger2,Ptgs2,Rnd1,Slc28a2,Spata13,Tgm2,Thbs1,Tm4sf1,Tnfrsf9,Tnfsf14,Trem1,Zdhhc2
query_1	TRUE	0.00265747	2239	70	18	0.257143	0.0080393	GO:0031982	GO:CC	vesicle	27262	1231	GO:0043227	ISO,IDA,ISO,ISO,ISO,TAS,IDA,IEA,ISS IEA,IDA ISO IEA,ISO,IBA,IEA,ISO,IDA IEA,ISO IBA,IEA,IDA IEA	Ccr5,Cdc42ep2,Fas,H2-M2,Ifitm1,Il12b,Il1b,Lcn2,Napepld,Notch1,Ppbp,Rnd1,Serpine1,Slc28a2,Spaca6,Srgn,Thbs1,Zdhhc2
query_1	TRUE	0.0041571	2085	70	17	0.242857	0.00815348	GO:0031410	GO:CC	cytoplasmic vesicle	27262	1109	c("GO:0005737", "GO:0097708")	ISO,IDA,ISO,ISO,ISO,TAS,IDA,IEA,ISS IEA,IDA ISO IEA,ISO,IBA,ISO,IDA IEA,ISO IBA,IEA,IDA IEA	Ccr5,Cdc42ep2,Fas,H2-M2,Ifitm1,Il12b,Il1b,Lcn2,Napepld,Notch1,Ppbp,Rnd1,Slc28a2,Spaca6,Srgn,Thbs1,Zdhhc2
query_1	TRUE	0.00423553	2088	70	17	0.242857	0.00814176	GO:0097708	GO:CC	intracellular vesicle	27262	3146	c("GO:0031982", "GO:0043231")	ISO,IDA,ISO,ISO,ISO,TAS,IDA,IEA,ISS IEA,IDA ISO IEA,ISO,IBA,ISO,IDA IEA,ISO IBA,IEA,IDA IEA	Ccr5,Cdc42ep2,Fas,H2-M2,Ifitm1,Il12b,Il1b,Lcn2,Napepld,Notch1,Ppbp,Rnd1,Slc28a2,Spaca6,Srgn,Thbs1,Zdhhc2
query_1	TRUE	0.0111392	813	70	10	0.142857	0.0123001	GO:0098552	GO:CC	side of membrane	27262	3197	c("GO:0016020", "GO:0110165")	ISO IBA,IDA ISO IBA,IBA,IDA ISO IBA,IBA,IBA,IBA,IDA IBA,IEA,IEA	Ccr1,Ccr5,Clec4n,Fas,H2-M2,Il12b,Il4ra,Itgax,Thbs1,Tnfrsf9
query_1	TRUE	0.0139796	10310	70	43	0.614286	0.00417071	GO:0016020	GO:CC	membrane	27262	722	GO:0110165	IDA ISO IBA IEA,IEA,IDA ISO IBA IEA,ISS ISO IBA IEA,IDA ISO IBA IEA,ISO IBA IEA,IDA IBA,ISS ISO IBA TAS IEA,IDA ISO IBA IEA,ISO IEA,ISO IBA IEA,ISO IBA,ISS ISO IBA IEA,IBA IEA,IBA IEA,IEA,ISO IEA,ISO IBA IEA,IDA IBA IEA,IDA ISO TAS IEA,IDA ISO NAS IEA,ISS ISO IBA IEA,IEA,IDA ISO IBA TAS IC IEA,IBA IEA,IEA,IBA IEA,IDA ISO IEA,ISO IBA IEA,IDA ISS ISO IBA IEA,IBA,ISM IEA,IEA,ISO,IEA,ISO TAS IEA,IEA,…	Adora2b,Bst1,Cacna1b,Ccr1,Ccr5,Cdc42ep2,Cish,Clec4n,Fas,Fosl1,H2-M2,Hspa1a,Ifitm1,Ifitm6,Il12b,Il19,Il1a,Il4ra,Itgax,Jag1,Jak2,Mfap3l,Napepld,Notch1,Osbp2,Pilrb2,Ptger2,Ptgs2,Rnd1,Slc28a2,Socs3,Spaca6,Spata13,Srgn,Susd6,Tgm2,Thbs1,Tm4sf1,Tmtc2,Tnfrsf9,Tnfsf14,Trem1,Zdhhc2
query_1	TRUE	2.68684e-08	1699	69	23	0.333333	0.0135374	GO:0005102	GO:MF	signaling receptor binding	25177	1281	GO:0005515	IDA ISO IBA IEA,ISO IBA IEA,IPI,IDA ISO IBA IEA,ISO,ISO,IDA IMP ISO IEA,IDA IPI ISO IEA,IEA,IDA ISO IBA IEA,IDA ISS ISO IBA IEA,ISO IBA IEA,IPI ISO IBA IEA,IPI ISS ISO IBA IEA,ISO,IPI,IBA,IDA IBA IEA,ISO IEA,IDA IPI,IEA,IEA,ISS ISO IEA	Ccl24,Ccl6,Cdc42ep2,Cxcl3,H2-M2,Hspa1a,Il10,Il12b,Il19,Il1a,Il1b,Itgax,Jag1,Jak2,Mmp13,Notch1,Pilrb2,Ppbp,Rnd1,Saa3,Serpine1,Thbs1,Tnfsf14
query_1	TRUE	5.00509e-07	241	69	10	0.144928	0.0414938	GO:0005125	GO:MF	cytokine activity	25177	1297	GO:0048018	IDA ISO IBA IEA,ISO IBA IEA,IDA ISO IBA IEA,IDA IMP IEA,IDA ISO IEA,IEA,IDA ISO IBA IEA,IDA ISO IBA IEA,IDA IBA IEA,IEA	Ccl24,Ccl6,Cxcl3,Il10,Il12b,Il19,Il1a,Il1b,Ppbp,Tnfsf14
query_1	TRUE	9.57694e-07	537	69	13	0.188406	0.0242086	GO:0048018	GO:MF	receptor ligand activity	25177	7308	c("GO:0005102", "GO:0030546")	IDA ISO IBA IEA,ISO IBA IEA,IPI,IDA ISO IBA IEA,IDA IMP IEA,IDA ISO IEA,IEA,IDA ISO IBA IEA,IDA ISO IBA IEA,ISO,IDA IBA IEA,IDA,IEA	Ccl24,Ccl6,Cdc42ep2,Cxcl3,Il10,Il12b,Il19,Il1a,Il1b,Jag1,Ppbp,Saa3,Tnfsf14
query_1	TRUE	1.19526e-06	547	69	13	0.188406	0.023766	GO:0030546	GO:MF	signaling receptor activator activity	25177	3967	c("GO:0030545", "GO:0140677")	IDA ISO IBA IEA,ISO IBA IEA,IPI,IDA ISO IBA IEA,IDA IMP IEA,IDA ISO IEA,IEA,IDA ISO IBA IEA,IDA ISO IBA IEA,ISO,IDA IBA IEA,IDA,IEA	Ccl24,Ccl6,Cdc42ep2,Cxcl3,Il10,Il12b,Il19,Il1a,Il1b,Jag1,Ppbp,Saa3,Tnfsf14
query_1	TRUE	3.26342e-06	595	69	13	0.188406	0.0218487	GO:0030545	GO:MF	signaling receptor regulator activity	25177	3966	GO:0098772	IDA ISO IBA IEA,ISO IBA IEA,IPI,IDA ISO IBA IEA,IDA IMP IEA,IDA ISO IEA,IEA,IDA ISO IBA IEA,IDA ISO IBA IEA,ISO,IDA IBA IEA,IDA,IEA	Ccl24,Ccl6,Cdc42ep2,Cxcl3,Il10,Il12b,Il19,Il1a,Il1b,Jag1,Ppbp,Saa3,Tnfsf14
query_1	TRUE	6.69875e-06	316	69	10	0.144928	0.0316456	GO:0005126	GO:MF	cytokine receptor binding	25177	1298	GO:0005102	ISO IBA IEA,ISO IBA IEA,IDA ISO IBA IEA,ISO IEA,IPI ISO IEA,IEA,IEA,IPI ISS ISO IBA IEA,IDA IBA IEA,IEA	Ccl24,Ccl6,Cxcl3,Il10,Il12b,Il1a,Il1b,Jak2,Ppbp,Tnfsf14
query_1	TRUE	2.45127e-05	10491	69	51	0.73913	0.00486131	GO:0005515	GO:MF	protein binding	25177	1496	GO:0005488	IEA,IPI IEA,IEA,IPI ISO,IDA ISO IBA IEA,ISO IBA IEA,IPI ISO IBA,IPI ISO IBA,IPI ISO IEA,IPI,IPI,IDA IPI ISO IBA IEA,IPI ISO IEA,IDA IPI ISS ISO IEA,IEA,ISO,IPI ISO IBA,IDA IMP ISO IEA,IDA IPI ISO IBA IEA,IEA,IDA ISO IBA IEA,IDA ISS ISO IBA IEA,IPI IEA,ISO IBA IEA,IPI ISO IBA IEA,IPI ISS ISO IBA IEA,IPI ISS ISO IEA,IPI ISO,ISO,IEA,IPI ISO IEA,ISO IEA,IPI ISO IEA,IDA,IBA,IPI IEA,IDA IBA IEA,IPI ISO…	Ahr,Bcl6b,Btbd17,Cacna1b,Ccl24,Ccl6,Ccr1,Ccr5,Cdc42ep2,Cish,Clec4n,Cxcl3,Egr2,Fas,Fbxl5,H2-M2,Hspa1a,Il10,Il12b,Il19,Il1a,Il1b,Il4ra,Itgax,Jag1,Jak2,Kdm5b,Lcn2,Mmp13,Mxd1,Myc,Napepld,Notch1,Odc1,Pilrb2,Piwil2,Ppbp,Ptgs2,Rnd1,Saa3,Serpine1,Socs3,Spata13,Srgn,Tgm2,Thbs1,Tmtc2,Tnfrsf9,Tnfsf14,Trem1,Zdhhc2
query_1	TRUE	3.62858e-05	2065	69	21	0.304348	0.0101695	GO:0098772	GO:MF	molecular function regulator activity	25177	9275	GO:0003674	IDA ISO IBA IEA,ISO IBA IEA,IPI ISO IEA,IBA,IDA ISO IBA IEA,ISO,IDA IMP IEA,IDA ISO IEA,IEA,IDA ISO IBA IEA,IDA ISO IBA IEA,ISO,IDA,IEA,IDA IBA IEA,IDA,IEA,IBA,IEA,ISS ISO IEA,IDA IBA IEA	Ccl24,Ccl6,Cdc42ep2,Cish,Cxcl3,Hspa1a,Il10,Il12b,Il19,Il1a,Il1b,Jag1,Notch1,Plekhg2,Ppbp,Saa3,Serpine1,Socs3,Spata13,Tnfsf14,Wfdc17
query_1	TRUE	0.000169606	1312	69	16	0.231884	0.0121951	GO:0140677	GO:MF	molecular function activator activity	25177	10737	GO:0098772	IDA ISO IBA IEA,ISO IBA IEA,IPI ISO IEA,IDA ISO IBA IEA,IDA IMP IEA,IDA ISO IEA,IEA,IDA ISO IBA IEA,IDA ISO IBA IEA,ISO,IDA,IEA,IDA IBA IEA,IDA,IEA,IEA	Ccl24,Ccl6,Cdc42ep2,Cxcl3,Il10,Il12b,Il19,Il1a,Il1b,Jag1,Notch1,Plekhg2,Ppbp,Saa3,Spata13,Tnfsf14
query_1	TRUE	0.00318495	45	69	4	0.057971	0.0888889	GO:0008009	GO:MF	chemokine activity	25177	1522	c("GO:0005125", "GO:0042379")	ISO IBA IEA,ISO IBA IEA,IDA ISO IBA IEA,IDA IBA IEA	Ccl24,Ccl6,Cxcl3,Ppbp
query_1	TRUE	0.0199353	4	69	2	0.0289855	0.5	GO:0071791	GO:MF	chemokine (C-C motif) ligand 5 binding	25177	8880	GO:0019957	ISO IBA,ISO IBA	Ccr1,Ccr5
query_1	TRUE	0.0244235	75	69	4	0.057971	0.0533333	GO:0042379	GO:MF	chemokine receptor binding	25177	5645	c("GO:0001664", "GO:0005126")	ISO IBA IEA,ISO IBA IEA,IDA ISO IBA IEA,IDA IBA IEA	Ccl24,Ccl6,Cxcl3,Ppbp

## Sheet: Supplementary Data 3
Data	Comp	Time	trans_pvalue	intersection_size	term_id	p_value	term_size	query_size	source	term_name	intersection
TE	WT.MOCK	Pre60min	8.59185	22	GO:0005125	2.55945e-09	64	541	GO:MF	cytokine activity	ENSMUSG00000058755,ENSMUSG00000023951,ENSMUSG00000001131,ENSMUSG00000040663,ENSMUSG00000029380,ENSMUSG00000027398,ENSMUSG00000041324,ENSMUSG00000029417,ENSMUSG00000031779,ENSMUSG00000058427,ENSMUSG00000039304,ENSMUSG00000029378,ENSMUSG00000021367,ENSMUSG00000016529,ENSMUSG00000027399,ENSMUSG00000035352,ENSMUSG00000000982,ENSMUSG00000038508,ENSMUSG00000024401,ENSMUSG00000005824,ENSMUSG00000025746,…
TE	WT.MOCK	Pre60min	8.59185	28	GO:0048018	2.55945e-09	105	541	GO:MF	receptor ligand activity	ENSMUSG00000058755,ENSMUSG00000023951,ENSMUSG00000001131,ENSMUSG00000040663,ENSMUSG00000029380,ENSMUSG00000027398,ENSMUSG00000041324,ENSMUSG00000029417,ENSMUSG00000031779,ENSMUSG00000058427,ENSMUSG00000039304,ENSMUSG00000031520,ENSMUSG00000029378,ENSMUSG00000021367,ENSMUSG00000024486,ENSMUSG00000016529,ENSMUSG00000027399,ENSMUSG00000035352,ENSMUSG00000000982,ENSMUSG00000038508,ENSMUSG00000028780,…
TE	WT.MOCK	Pre60min	8.33964	28	GO:0030546	4.57469e-09	109	541	GO:MF	signaling receptor activator activity	ENSMUSG00000058755,ENSMUSG00000023951,ENSMUSG00000001131,ENSMUSG00000040663,ENSMUSG00000029380,ENSMUSG00000027398,ENSMUSG00000041324,ENSMUSG00000029417,ENSMUSG00000031779,ENSMUSG00000058427,ENSMUSG00000039304,ENSMUSG00000031520,ENSMUSG00000029378,ENSMUSG00000021367,ENSMUSG00000024486,ENSMUSG00000016529,ENSMUSG00000027399,ENSMUSG00000035352,ENSMUSG00000000982,ENSMUSG00000038508,ENSMUSG00000028780,…
TE	WT.MOCK	Pre60min	8.02822	29	GO:0030545	9.37083e-09	121	541	GO:MF	signaling receptor regulator activity	ENSMUSG00000058755,ENSMUSG00000023951,ENSMUSG00000001131,ENSMUSG00000040663,ENSMUSG00000029380,ENSMUSG00000027398,ENSMUSG00000041324,ENSMUSG00000029417,ENSMUSG00000031779,ENSMUSG00000058427,ENSMUSG00000039304,ENSMUSG00000031520,ENSMUSG00000029378,ENSMUSG00000021367,ENSMUSG00000024486,ENSMUSG00000016529,ENSMUSG00000027399,ENSMUSG00000035352,ENSMUSG00000000982,ENSMUSG00000038508,ENSMUSG00000028780,…
TE	WT.MOCK	Pre60min	5.77512	60	GO:0003700	1.67833e-06	476	541	GO:MF	DNA-binding transcription factor activity	ENSMUSG00000048280,ENSMUSG00000060301,ENSMUSG00000056592,ENSMUSG00000059897,ENSMUSG00000074405,ENSMUSG00000095432,ENSMUSG00000051037,ENSMUSG00000078994,ENSMUSG00000028799,ENSMUSG00000058093,ENSMUSG00000092260,ENSMUSG00000096433,ENSMUSG00000062040,ENSMUSG00000059878,ENSMUSG00000042622,ENSMUSG00000071637,ENSMUSG00000027552,ENSMUSG00000003545,ENSMUSG00000028654,ENSMUSG00000021250,ENSMUSG00000028634,…
TE	WT.MOCK	Pre60min	5.38222	56	GO:0000981	4.14744e-06	443	541	GO:MF	DNA-binding transcription factor activity, RNA polymerase II-specific	ENSMUSG00000048280,ENSMUSG00000060301,ENSMUSG00000056592,ENSMUSG00000059897,ENSMUSG00000095432,ENSMUSG00000051037,ENSMUSG00000078994,ENSMUSG00000058093,ENSMUSG00000092260,ENSMUSG00000096433,ENSMUSG00000062040,ENSMUSG00000059878,ENSMUSG00000042622,ENSMUSG00000071637,ENSMUSG00000027552,ENSMUSG00000003545,ENSMUSG00000028654,ENSMUSG00000021250,ENSMUSG00000028634,ENSMUSG00000001288,ENSMUSG00000004359,…
TE	WT.MOCK	Pre60min	4.44966	59	GO:0000977	3.55091e-05	510	541	GO:MF	RNA polymerase II transcription regulatory region sequence-specific DNA binding	ENSMUSG00000048280,ENSMUSG00000060301,ENSMUSG00000056592,ENSMUSG00000059897,ENSMUSG00000074405,ENSMUSG00000095432,ENSMUSG00000051037,ENSMUSG00000078994,ENSMUSG00000028799,ENSMUSG00000058093,ENSMUSG00000092260,ENSMUSG00000096433,ENSMUSG00000062040,ENSMUSG00000059878,ENSMUSG00000042622,ENSMUSG00000071637,ENSMUSG00000027552,ENSMUSG00000003545,ENSMUSG00000028654,ENSMUSG00000021250,ENSMUSG00000056758,…
TE	WT.MOCK	Pre60min	3.96348	51	GO:0000978	0.000108773	431	541	GO:MF	RNA polymerase II cis-regulatory region sequence-specific DNA binding	ENSMUSG00000048280,ENSMUSG00000056592,ENSMUSG00000059897,ENSMUSG00000074405,ENSMUSG00000095432,ENSMUSG00000051037,ENSMUSG00000078994,ENSMUSG00000028799,ENSMUSG00000096433,ENSMUSG00000062040,ENSMUSG00000059878,ENSMUSG00000042622,ENSMUSG00000071637,ENSMUSG00000027552,ENSMUSG00000003545,ENSMUSG00000028654,ENSMUSG00000021250,ENSMUSG00000056758,ENSMUSG00000028634,ENSMUSG00000001288,ENSMUSG00000004359,…
TE	WT.MOCK	Pre60min	3.68691	65	GO:1990837	0.00020563	618	541	GO:MF	sequence-specific double-stranded DNA binding	ENSMUSG00000048280,ENSMUSG00000060301,ENSMUSG00000056592,ENSMUSG00000059897,ENSMUSG00000074405,ENSMUSG00000095432,ENSMUSG00000051037,ENSMUSG00000078994,ENSMUSG00000028799,ENSMUSG00000058093,ENSMUSG00000092260,ENSMUSG00000096433,ENSMUSG00000062040,ENSMUSG00000059878,ENSMUSG00000042622,ENSMUSG00000071637,ENSMUSG00000027552,ENSMUSG00000003545,ENSMUSG00000028654,ENSMUSG00000026037,ENSMUSG00000021250,…
TE	WT.MOCK	Pre60min	3.64369	51	GO:0000987	0.000227149	445	541	GO:MF	cis-regulatory region sequence-specific DNA binding	ENSMUSG00000048280,ENSMUSG00000056592,ENSMUSG00000059897,ENSMUSG00000074405,ENSMUSG00000095432,ENSMUSG00000051037,ENSMUSG00000078994,ENSMUSG00000028799,ENSMUSG00000096433,ENSMUSG00000062040,ENSMUSG00000059878,ENSMUSG00000042622,ENSMUSG00000071637,ENSMUSG00000027552,ENSMUSG00000003545,ENSMUSG00000028654,ENSMUSG00000021250,ENSMUSG00000056758,ENSMUSG00000028634,ENSMUSG00000001288,ENSMUSG00000004359,…
TE	WT.MOCK	Pre60min	3.63597	62	GO:0000976	0.000231221	585	541	GO:MF	transcription cis-regulatory region binding	ENSMUSG00000048280,ENSMUSG00000060301,ENSMUSG00000056592,ENSMUSG00000059897,ENSMUSG00000074405,ENSMUSG00000095432,ENSMUSG00000051037,ENSMUSG00000078994,ENSMUSG00000028799,ENSMUSG00000058093,ENSMUSG00000092260,ENSMUSG00000096433,ENSMUSG00000062040,ENSMUSG00000059878,ENSMUSG00000042622,ENSMUSG00000071637,ENSMUSG00000027552,ENSMUSG00000003545,ENSMUSG00000028654,ENSMUSG00000021250,ENSMUSG00000056758,…
TE	WT.MOCK	Pre60min	3.57551	62	GO:0001067	0.000265759	589	541	GO:MF	transcription regulatory region nucleic acid binding	ENSMUSG00000048280,ENSMUSG00000060301,ENSMUSG00000056592,ENSMUSG00000059897,ENSMUSG00000074405,ENSMUSG00000095432,ENSMUSG00000051037,ENSMUSG00000078994,ENSMUSG00000028799,ENSMUSG00000058093,ENSMUSG00000092260,ENSMUSG00000096433,ENSMUSG00000062040,ENSMUSG00000059878,ENSMUSG00000042622,ENSMUSG00000071637,ENSMUSG00000027552,ENSMUSG00000003545,ENSMUSG00000028654,ENSMUSG00000021250,ENSMUSG00000056758,…
TE	WT.MOCK	Pre60min	3.5309	11	GO:0008083	0.000294511	36	541	GO:MF	growth factor activity	ENSMUSG00000058755,ENSMUSG00000023951,ENSMUSG00000001131,ENSMUSG00000029380,ENSMUSG00000041324,ENSMUSG00000031520,ENSMUSG00000029378,ENSMUSG00000024486,ENSMUSG00000038508,ENSMUSG00000074063,ENSMUSG00000025746
TE	WT.MOCK	Pre60min	3.40379	69	GO:0003690	0.000394652	691	541	GO:MF	double-stranded DNA binding	ENSMUSG00000048280,ENSMUSG00000060301,ENSMUSG00000056592,ENSMUSG00000059897,ENSMUSG00000074405,ENSMUSG00000095432,ENSMUSG00000051037,ENSMUSG00000078994,ENSMUSG00000028799,ENSMUSG00000066677,ENSMUSG00000058093,ENSMUSG00000073491,ENSMUSG00000092260,ENSMUSG00000096433,ENSMUSG00000062040,ENSMUSG00000059878,ENSMUSG00000042622,ENSMUSG00000071637,ENSMUSG00000027552,ENSMUSG00000003545,ENSMUSG00000028654,…
TE	WT.MOCK	Pre60min	2.66597	66	GO:0043565	0.00215788	689	541	GO:MF	sequence-specific DNA binding	ENSMUSG00000048280,ENSMUSG00000060301,ENSMUSG00000056592,ENSMUSG00000059897,ENSMUSG00000074405,ENSMUSG00000095432,ENSMUSG00000051037,ENSMUSG00000078994,ENSMUSG00000028799,ENSMUSG00000058093,ENSMUSG00000092260,ENSMUSG00000096433,ENSMUSG00000062040,ENSMUSG00000059878,ENSMUSG00000042622,ENSMUSG00000071637,ENSMUSG00000027552,ENSMUSG00000003545,ENSMUSG00000028654,ENSMUSG00000026037,ENSMUSG00000021250,…
TE	WT.MOCK	Pre60min	2.66597	21	GO:0005126	0.00215788	135	541	GO:MF	cytokine receptor binding	ENSMUSG00000058755,ENSMUSG00000023951,ENSMUSG00000040663,ENSMUSG00000029380,ENSMUSG00000027398,ENSMUSG00000029417,ENSMUSG00000031779,ENSMUSG00000058427,ENSMUSG00000027164,ENSMUSG00000039304,ENSMUSG00000031520,ENSMUSG00000016529,ENSMUSG00000027399,ENSMUSG00000035352,ENSMUSG00000000982,ENSMUSG00000024401,ENSMUSG00000005465,ENSMUSG00000005824,ENSMUSG00000025746,ENSMUSG00000050395,ENSMUSG00000029379
TE	WT.MOCK	Pre60min	2.28393	7	GO:0008009	0.00520077	20	541	GO:MF	chemokine activity	ENSMUSG00000029380,ENSMUSG00000029417,ENSMUSG00000031779,ENSMUSG00000058427,ENSMUSG00000035352,ENSMUSG00000000982,ENSMUSG00000029379
TE	WT.MOCK	Pre60min	1.73977	71	GO:0140110	0.0182067	817	541	GO:MF	transcription regulator activity	ENSMUSG00000048280,ENSMUSG00000060301,ENSMUSG00000056592,ENSMUSG00000059897,ENSMUSG00000074405,ENSMUSG00000095432,ENSMUSG00000051037,ENSMUSG00000078994,ENSMUSG00000028799,ENSMUSG00000058093,ENSMUSG00000035235,ENSMUSG00000092260,ENSMUSG00000022475,ENSMUSG00000096433,ENSMUSG00000062040,ENSMUSG00000059878,ENSMUSG00000042622,ENSMUSG00000020423,ENSMUSG00000071637,ENSMUSG00000027552,ENSMUSG00000003545,…
TE	WT.MOCK	Pre60min	1.73977	4	GO:0008330	0.0182067	7	541	GO:MF	protein tyrosine/threonine phosphatase activity	ENSMUSG00000034765,ENSMUSG00000027368,ENSMUSG00000024190,ENSMUSG00000030203
TE	WT.MOCK	Pre60min	1.73977	4	GO:0017017	0.0182067	7	541	GO:MF	MAP kinase tyrosine/serine/threonine phosphatase activity	ENSMUSG00000034765,ENSMUSG00000027368,ENSMUSG00000024190,ENSMUSG00000030203
TE	WT.MOCK	Pre60min	1.51916	4	GO:0045236	0.0302578	8	541	GO:MF	CXCR chemokine receptor binding	ENSMUSG00000029380,ENSMUSG00000029417,ENSMUSG00000058427,ENSMUSG00000029379
TE	WT.MOCK	Pre60min	1.51916	4	GO:0033549	0.0302578	8	541	GO:MF	MAP kinase phosphatase activity	ENSMUSG00000034765,ENSMUSG00000027368,ENSMUSG00000024190,ENSMUSG00000030203
TE	WT.MOCK	Pre60min	1.41204	56	GO:0005102	0.0387225	629	541	GO:MF	signaling receptor binding	ENSMUSG00000058755,ENSMUSG00000023951,ENSMUSG00000044708,ENSMUSG00000001131,ENSMUSG00000038349,ENSMUSG00000075297,ENSMUSG00000038037,ENSMUSG00000040663,ENSMUSG00000014773,ENSMUSG00000052270,ENSMUSG00000029380,ENSMUSG00000027398,ENSMUSG00000041324,ENSMUSG00000029417,ENSMUSG00000037411,ENSMUSG00000031779,ENSMUSG00000058427,ENSMUSG00000027164,ENSMUSG00000039304,ENSMUSG00000031520,ENSMUSG00000029378,…
TE	WT.MOCK	Post60min	3.25355	17	GO:0004930	0.000557763	76	512	GO:MF	G protein-coupled receptor activity	ENSMUSG00000051043,ENSMUSG00000022122,ENSMUSG00000036381,ENSMUSG00000045730,ENSMUSG00000000562,ENSMUSG00000050232,ENSMUSG00000045382,ENSMUSG00000062585,ENSMUSG00000038390,ENSMUSG00000043953,ENSMUSG00000036353,ENSMUSG00000045502,ENSMUSG00000028563,ENSMUSG00000033446,ENSMUSG00000074361,ENSMUSG00000047875,ENSMUSG00000051212
TE	WT.prgJ	Pre60min	6.15121	75	GO:0003700	7.05974e-07	476	712	GO:MF	DNA-binding transcription factor activity	ENSMUSG00000042063,ENSMUSG00000060301,ENSMUSG00000056592,ENSMUSG00000059897,ENSMUSG00000058900,ENSMUSG00000046311,ENSMUSG00000066687,ENSMUSG00000075327,ENSMUSG00000038510,ENSMUSG00000046982,ENSMUSG00000023079,ENSMUSG00000033883,ENSMUSG00000096910,ENSMUSG00000058093,ENSMUSG00000052446,ENSMUSG00000000823,ENSMUSG00000094410,ENSMUSG00000096795,ENSMUSG00000033730,ENSMUSG00000094870,ENSMUSG00000009739,…
TE	WT.prgJ	Pre60min	6.15121	71	GO:0000981	7.05974e-07	443	712	GO:MF	DNA-binding transcription factor activity, RNA polymerase II-specific	ENSMUSG00000042063,ENSMUSG00000060301,ENSMUSG00000056592,ENSMUSG00000059897,ENSMUSG00000058900,ENSMUSG00000046311,ENSMUSG00000066687,ENSMUSG00000075327,ENSMUSG00000038510,ENSMUSG00000046982,ENSMUSG00000023079,ENSMUSG00000033883,ENSMUSG00000096910,ENSMUSG00000058093,ENSMUSG00000052446,ENSMUSG00000000823,ENSMUSG00000094410,ENSMUSG00000096795,ENSMUSG00000033730,ENSMUSG00000094870,ENSMUSG00000009739,…
TE	WT.prgJ	Pre60min	3.77484	71	GO:0000977	0.000167943	510	712	GO:MF	RNA polymerase II transcription regulatory region sequence-specific DNA binding	ENSMUSG00000042063,ENSMUSG00000060301,ENSMUSG00000056592,ENSMUSG00000059897,ENSMUSG00000058900,ENSMUSG00000046311,ENSMUSG00000038550,ENSMUSG00000066687,ENSMUSG00000075327,ENSMUSG00000023079,ENSMUSG00000033883,ENSMUSG00000096910,ENSMUSG00000058093,ENSMUSG00000052446,ENSMUSG00000000823,ENSMUSG00000096795,ENSMUSG00000033730,ENSMUSG00000094870,ENSMUSG00000009739,ENSMUSG00000027552,ENSMUSG00000038797,…
TE	WT.prgJ	Pre60min	3.12415	76	GO:0000976	0.000751355	585	712	GO:MF	transcription cis-regulatory region binding	ENSMUSG00000042063,ENSMUSG00000060301,ENSMUSG00000056592,ENSMUSG00000059897,ENSMUSG00000058900,ENSMUSG00000046311,ENSMUSG00000038550,ENSMUSG00000066687,ENSMUSG00000075327,ENSMUSG00000023079,ENSMUSG00000033883,ENSMUSG00000096910,ENSMUSG00000058093,ENSMUSG00000052446,ENSMUSG00000000823,ENSMUSG00000094410,ENSMUSG00000096795,ENSMUSG00000027361,ENSMUSG00000033730,ENSMUSG00000094870,ENSMUSG00000009739,…
TE	WT.prgJ	Pre60min	3.10889	76	GO:0001067	0.000778237	589	712	GO:MF	transcription regulatory region nucleic acid binding	ENSMUSG00000042063,ENSMUSG00000060301,ENSMUSG00000056592,ENSMUSG00000059897,ENSMUSG00000058900,ENSMUSG00000046311,ENSMUSG00000038550,ENSMUSG00000066687,ENSMUSG00000075327,ENSMUSG00000023079,ENSMUSG00000033883,ENSMUSG00000096910,ENSMUSG00000058093,ENSMUSG00000052446,ENSMUSG00000000823,ENSMUSG00000094410,ENSMUSG00000096795,ENSMUSG00000027361,ENSMUSG00000033730,ENSMUSG00000094870,ENSMUSG00000009739,…
TE	WT.prgJ	Pre60min	2.95496	78	GO:1990837	0.00110927	618	712	GO:MF	sequence-specific double-stranded DNA binding	ENSMUSG00000042063,ENSMUSG00000060301,ENSMUSG00000056592,ENSMUSG00000059897,ENSMUSG00000058900,ENSMUSG00000046311,ENSMUSG00000038550,ENSMUSG00000066687,ENSMUSG00000075327,ENSMUSG00000023079,ENSMUSG00000033883,ENSMUSG00000096910,ENSMUSG00000058093,ENSMUSG00000052446,ENSMUSG00000000823,ENSMUSG00000094410,ENSMUSG00000096795,ENSMUSG00000027361,ENSMUSG00000033730,ENSMUSG00000094870,ENSMUSG00000009739,…
TE	WT.prgJ	Pre60min	2.75032	84	GO:0003690	0.00177696	691	712	GO:MF	double-stranded DNA binding	ENSMUSG00000042063,ENSMUSG00000060301,ENSMUSG00000056592,ENSMUSG00000059897,ENSMUSG00000058900,ENSMUSG00000046311,ENSMUSG00000038550,ENSMUSG00000066687,ENSMUSG00000075327,ENSMUSG00000023079,ENSMUSG00000033883,ENSMUSG00000096910,ENSMUSG00000066677,ENSMUSG00000058093,ENSMUSG00000052446,ENSMUSG00000000823,ENSMUSG00000094410,ENSMUSG00000073491,ENSMUSG00000096795,ENSMUSG00000027361,ENSMUSG00000033730,…
TE	WT.prgJ	Pre60min	2.59779	16	GO:0005125	0.0025247	64	712	GO:MF	cytokine activity	ENSMUSG00000001131,ENSMUSG00000004296,ENSMUSG00000040663,ENSMUSG00000041324,ENSMUSG00000029417,ENSMUSG00000031779,ENSMUSG00000029378,ENSMUSG00000018916,ENSMUSG00000021367,ENSMUSG00000027399,ENSMUSG00000035373,ENSMUSG00000005824,ENSMUSG00000021508,ENSMUSG00000034855,ENSMUSG00000044701,ENSMUSG00000029379
TE	WT.prgJ	Pre60min	2.42483	57	GO:0000978	0.00375987	431	712	GO:MF	RNA polymerase II cis-regulatory region sequence-specific DNA binding	ENSMUSG00000042063,ENSMUSG00000056592,ENSMUSG00000059897,ENSMUSG00000058900,ENSMUSG00000046311,ENSMUSG00000038550,ENSMUSG00000066687,ENSMUSG00000075327,ENSMUSG00000023079,ENSMUSG00000033883,ENSMUSG00000096795,ENSMUSG00000033730,ENSMUSG00000094870,ENSMUSG00000009739,ENSMUSG00000027552,ENSMUSG00000038797,ENSMUSG00000050605,ENSMUSG00000016477,ENSMUSG00000024140,ENSMUSG00000024912,ENSMUSG00000003032,…
TE	WT.prgJ	Pre60min	2.35537	58	GO:0000987	0.00441197	445	712	GO:MF	cis-regulatory region sequence-specific DNA binding	ENSMUSG00000042063,ENSMUSG00000056592,ENSMUSG00000059897,ENSMUSG00000058900,ENSMUSG00000046311,ENSMUSG00000038550,ENSMUSG00000066687,ENSMUSG00000075327,ENSMUSG00000023079,ENSMUSG00000033883,ENSMUSG00000096795,ENSMUSG00000033730,ENSMUSG00000094870,ENSMUSG00000009739,ENSMUSG00000027552,ENSMUSG00000038797,ENSMUSG00000050605,ENSMUSG00000016477,ENSMUSG00000024140,ENSMUSG00000024912,ENSMUSG00000003032,…
TE	WT.prgJ	Pre60min	2.02799	80	GO:0043565	0.00937576	689	712	GO:MF	sequence-specific DNA binding	ENSMUSG00000042063,ENSMUSG00000060301,ENSMUSG00000056592,ENSMUSG00000059897,ENSMUSG00000058900,ENSMUSG00000046311,ENSMUSG00000038550,ENSMUSG00000066687,ENSMUSG00000075327,ENSMUSG00000023079,ENSMUSG00000033883,ENSMUSG00000096910,ENSMUSG00000042772,ENSMUSG00000058093,ENSMUSG00000052446,ENSMUSG00000000823,ENSMUSG00000094410,ENSMUSG00000096795,ENSMUSG00000027361,ENSMUSG00000033730,ENSMUSG00000094870,…
TE	WT.prgJ	Pre60min	1.65638	25	GO:0001217	0.0220609	153	712	GO:MF	DNA-binding transcription repressor activity	ENSMUSG00000060301,ENSMUSG00000066687,ENSMUSG00000075327,ENSMUSG00000023079,ENSMUSG00000096910,ENSMUSG00000058093,ENSMUSG00000052446,ENSMUSG00000000823,ENSMUSG00000094410,ENSMUSG00000094870,ENSMUSG00000009739,ENSMUSG00000024238,ENSMUSG00000063659,ENSMUSG00000032402,ENSMUSG00000044167,ENSMUSG00000062519,ENSMUSG00000028807,ENSMUSG00000094441,ENSMUSG00000034271,ENSMUSG00000029553,ENSMUSG00000058748,…
TE	WT.prgJ	Pre60min	1.52351	19	GO:0048018	0.0299566	105	712	GO:MF	receptor ligand activity	ENSMUSG00000001131,ENSMUSG00000004296,ENSMUSG00000040663,ENSMUSG00000041324,ENSMUSG00000029417,ENSMUSG00000031779,ENSMUSG00000031520,ENSMUSG00000029378,ENSMUSG00000018916,ENSMUSG00000021367,ENSMUSG00000024486,ENSMUSG00000027399,ENSMUSG00000035373,ENSMUSG00000005824,ENSMUSG00000021508,ENSMUSG00000034855,ENSMUSG00000044701,ENSMUSG00000041153,ENSMUSG00000029379
TE	WT.prgJ	Pre60min	1.50374	125	GO:0003677	0.0313513	1228	712	GO:MF	DNA binding	ENSMUSG00000042063,ENSMUSG00000060301,ENSMUSG00000056592,ENSMUSG00000059897,ENSMUSG00000058900,ENSMUSG00000046311,ENSMUSG00000038550,ENSMUSG00000066687,ENSMUSG00000075327,ENSMUSG00000045996,ENSMUSG00000041147,ENSMUSG00000049232,ENSMUSG00000020519,ENSMUSG00000046982,ENSMUSG00000023079,ENSMUSG00000039841,ENSMUSG00000033883,ENSMUSG00000047412,ENSMUSG00000003549,ENSMUSG00000034801,ENSMUSG00000096910,…
TE	WT.prgJ	Pre60min	1.4498	24	GO:0001227	0.0354976	151	712	GO:MF	DNA-binding transcription repressor activity, RNA polymerase II-specific	ENSMUSG00000060301,ENSMUSG00000066687,ENSMUSG00000075327,ENSMUSG00000023079,ENSMUSG00000096910,ENSMUSG00000058093,ENSMUSG00000052446,ENSMUSG00000000823,ENSMUSG00000094410,ENSMUSG00000094870,ENSMUSG00000009739,ENSMUSG00000024238,ENSMUSG00000063659,ENSMUSG00000044167,ENSMUSG00000062519,ENSMUSG00000028807,ENSMUSG00000094441,ENSMUSG00000034271,ENSMUSG00000029553,ENSMUSG00000058748,ENSMUSG00000056019,…
TE	WT.prgJ	Pre60min	1.42847	88	GO:0140110	0.0372851	817	712	GO:MF	transcription regulator activity	ENSMUSG00000042063,ENSMUSG00000060301,ENSMUSG00000056592,ENSMUSG00000059897,ENSMUSG00000058900,ENSMUSG00000046311,ENSMUSG00000066687,ENSMUSG00000075327,ENSMUSG00000038510,ENSMUSG00000020519,ENSMUSG00000046982,ENSMUSG00000023079,ENSMUSG00000033883,ENSMUSG00000096910,ENSMUSG00000058093,ENSMUSG00000035235,ENSMUSG00000052446,ENSMUSG00000000823,ENSMUSG00000094410,ENSMUSG00000029196,ENSMUSG00000022475,…
TE	WT.prgJ	Pre60min	1.42847	19	GO:0030546	0.0372851	109	712	GO:MF	signaling receptor activator activity	ENSMUSG00000001131,ENSMUSG00000004296,ENSMUSG00000040663,ENSMUSG00000041324,ENSMUSG00000029417,ENSMUSG00000031779,ENSMUSG00000031520,ENSMUSG00000029378,ENSMUSG00000018916,ENSMUSG00000021367,ENSMUSG00000024486,ENSMUSG00000027399,ENSMUSG00000035373,ENSMUSG00000005824,ENSMUSG00000021508,ENSMUSG00000034855,ENSMUSG00000044701,ENSMUSG00000041153,ENSMUSG00000029379
TE	WT.prgJ	Post60min	1.94136	15	GO:0004930	0.0114455	76	503	GO:MF	G protein-coupled receptor activity	ENSMUSG00000051043,ENSMUSG00000067714,ENSMUSG00000036381,ENSMUSG00000045092,ENSMUSG00000021886,ENSMUSG00000050232,ENSMUSG00000045382,ENSMUSG00000062585,ENSMUSG00000038390,ENSMUSG00000028563,ENSMUSG00000033446,ENSMUSG00000048965,ENSMUSG00000074361,ENSMUSG00000047875,ENSMUSG00000051212
TE	prgJ.MOCK	Pre60min	6.10161	21	GO:0005125	7.91392e-07	64	642	GO:MF	cytokine activity	ENSMUSG00000058755,ENSMUSG00000001131,ENSMUSG00000029380,ENSMUSG00000039217,ENSMUSG00000027398,ENSMUSG00000029417,ENSMUSG00000058427,ENSMUSG00000039304,ENSMUSG00000026700,ENSMUSG00000029378,ENSMUSG00000016529,ENSMUSG00000027399,ENSMUSG00000035352,ENSMUSG00000000982,ENSMUSG00000038508,ENSMUSG00000024401,ENSMUSG00000034855,ENSMUSG00000029372,ENSMUSG00000025746,ENSMUSG00000044701,ENSMUSG00000029379
TE	prgJ.MOCK	Pre60min	6.10161	29	GO:0030545	7.91392e-07	121	642	GO:MF	signaling receptor regulator activity	ENSMUSG00000058755,ENSMUSG00000001131,ENSMUSG00000031465,ENSMUSG00000029380,ENSMUSG00000039217,ENSMUSG00000027398,ENSMUSG00000029417,ENSMUSG00000004791,ENSMUSG00000058427,ENSMUSG00000039304,ENSMUSG00000026700,ENSMUSG00000029378,ENSMUSG00000024486,ENSMUSG00000016529,ENSMUSG00000027399,ENSMUSG00000035352,ENSMUSG00000000982,ENSMUSG00000038508,ENSMUSG00000028780,ENSMUSG00000030539,ENSMUSG00000024401,…
TE	prgJ.MOCK	Pre60min	6.10161	27	GO:0048018	7.91392e-07	105	642	GO:MF	receptor ligand activity	ENSMUSG00000058755,ENSMUSG00000001131,ENSMUSG00000029380,ENSMUSG00000039217,ENSMUSG00000027398,ENSMUSG00000029417,ENSMUSG00000004791,ENSMUSG00000058427,ENSMUSG00000039304,ENSMUSG00000026700,ENSMUSG00000029378,ENSMUSG00000024486,ENSMUSG00000016529,ENSMUSG00000027399,ENSMUSG00000035352,ENSMUSG00000000982,ENSMUSG00000038508,ENSMUSG00000028780,ENSMUSG00000030539,ENSMUSG00000024401,ENSMUSG00000034855,…
TE	prgJ.MOCK	Pre60min	6.00561	27	GO:0030546	9.87172e-07	109	642	GO:MF	signaling receptor activator activity	ENSMUSG00000058755,ENSMUSG00000001131,ENSMUSG00000029380,ENSMUSG00000039217,ENSMUSG00000027398,ENSMUSG00000029417,ENSMUSG00000004791,ENSMUSG00000058427,ENSMUSG00000039304,ENSMUSG00000026700,ENSMUSG00000029378,ENSMUSG00000024486,ENSMUSG00000016529,ENSMUSG00000027399,ENSMUSG00000035352,ENSMUSG00000000982,ENSMUSG00000038508,ENSMUSG00000028780,ENSMUSG00000030539,ENSMUSG00000024401,ENSMUSG00000034855,…
TE	prgJ.MOCK	Pre60min	5.56396	67	GO:0003700	2.7292e-06	476	642	GO:MF	DNA-binding transcription factor activity	ENSMUSG00000078995,ENSMUSG00000046792,ENSMUSG00000095432,ENSMUSG00000054931,ENSMUSG00000053390,ENSMUSG00000051037,ENSMUSG00000078994,ENSMUSG00000034429,ENSMUSG00000028799,ENSMUSG00000046982,ENSMUSG00000028901,ENSMUSG00000032425,ENSMUSG00000092260,ENSMUSG00000096433,ENSMUSG00000049295,ENSMUSG00000063889,ENSMUSG00000062040,ENSMUSG00000059878,ENSMUSG00000042622,ENSMUSG00000071637,ENSMUSG00000003545,…
TE	prgJ.MOCK	Pre60min	5.36452	63	GO:0000981	4.32e-06	443	642	GO:MF	DNA-binding transcription factor activity, RNA polymerase II-specific	ENSMUSG00000078995,ENSMUSG00000046792,ENSMUSG00000095432,ENSMUSG00000054931,ENSMUSG00000053390,ENSMUSG00000051037,ENSMUSG00000078994,ENSMUSG00000034429,ENSMUSG00000046982,ENSMUSG00000028901,ENSMUSG00000032425,ENSMUSG00000092260,ENSMUSG00000096433,ENSMUSG00000049295,ENSMUSG00000063889,ENSMUSG00000062040,ENSMUSG00000059878,ENSMUSG00000042622,ENSMUSG00000071637,ENSMUSG00000003545,ENSMUSG00000055148,…
TE	prgJ.MOCK	Pre60min	4.04963	58	GO:0000978	8.92016e-05	431	642	GO:MF	RNA polymerase II cis-regulatory region sequence-specific DNA binding	ENSMUSG00000078995,ENSMUSG00000018476,ENSMUSG00000038550,ENSMUSG00000095432,ENSMUSG00000054931,ENSMUSG00000051037,ENSMUSG00000078994,ENSMUSG00000034429,ENSMUSG00000028799,ENSMUSG00000028901,ENSMUSG00000096433,ENSMUSG00000049295,ENSMUSG00000063889,ENSMUSG00000062040,ENSMUSG00000059878,ENSMUSG00000042622,ENSMUSG00000071637,ENSMUSG00000003545,ENSMUSG00000055148,ENSMUSG00000016477,ENSMUSG00000021250,…
TE	prgJ.MOCK	Pre60min	4.04963	19	GO:0004930	8.92016e-05	76	642	GO:MF	G protein-coupled receptor activity	ENSMUSG00000022122,ENSMUSG00000061878,ENSMUSG00000031785,ENSMUSG00000052270,ENSMUSG00000042190,ENSMUSG00000043017,ENSMUSG00000000562,ENSMUSG00000026525,ENSMUSG00000002250,ENSMUSG00000045551,ENSMUSG00000034353,ENSMUSG00000044674,ENSMUSG00000045005,ENSMUSG00000045502,ENSMUSG00000063234,ENSMUSG00000048216,ENSMUSG00000038668,ENSMUSG00000047415,ENSMUSG00000040133
TE	prgJ.MOCK	Pre60min	3.97014	65	GO:0000977	0.000107118	510	642	GO:MF	RNA polymerase II transcription regulatory region sequence-specific DNA binding	ENSMUSG00000078995,ENSMUSG00000018476,ENSMUSG00000038550,ENSMUSG00000095432,ENSMUSG00000054931,ENSMUSG00000053390,ENSMUSG00000051037,ENSMUSG00000078994,ENSMUSG00000034429,ENSMUSG00000028799,ENSMUSG00000028901,ENSMUSG00000032425,ENSMUSG00000092260,ENSMUSG00000096433,ENSMUSG00000049295,ENSMUSG00000063889,ENSMUSG00000062040,ENSMUSG00000059878,ENSMUSG00000042622,ENSMUSG00000071637,ENSMUSG00000003545,…
TE	prgJ.MOCK	Pre60min	3.80304	26	GO:0005126	0.000157382	135	642	GO:MF	cytokine receptor binding	ENSMUSG00000058755,ENSMUSG00000031465,ENSMUSG00000029380,ENSMUSG00000039217,ENSMUSG00000027398,ENSMUSG00000029417,ENSMUSG00000004791,ENSMUSG00000058427,ENSMUSG00000026875,ENSMUSG00000027164,ENSMUSG00000039304,ENSMUSG00000026700,ENSMUSG00000016529,ENSMUSG00000027399,ENSMUSG00000035352,ENSMUSG00000000982,ENSMUSG00000021277,ENSMUSG00000024401,ENSMUSG00000032402,ENSMUSG00000034855,ENSMUSG00000029372,…
TE	prgJ.MOCK	Pre60min	3.80304	71	GO:0000976	0.000157382	585	642	GO:MF	transcription cis-regulatory region binding	ENSMUSG00000078995,ENSMUSG00000018476,ENSMUSG00000038550,ENSMUSG00000095432,ENSMUSG00000054931,ENSMUSG00000053390,ENSMUSG00000051037,ENSMUSG00000078994,ENSMUSG00000034429,ENSMUSG00000028799,ENSMUSG00000028901,ENSMUSG00000032425,ENSMUSG00000092260,ENSMUSG00000096433,ENSMUSG00000049295,ENSMUSG00000063889,ENSMUSG00000062040,ENSMUSG00000059878,ENSMUSG00000022504,ENSMUSG00000042622,ENSMUSG00000071637,…
TE	prgJ.MOCK	Pre60min	3.80304	58	GO:0000987	0.000157382	445	642	GO:MF	cis-regulatory region sequence-specific DNA binding	ENSMUSG00000078995,ENSMUSG00000018476,ENSMUSG00000038550,ENSMUSG00000095432,ENSMUSG00000054931,ENSMUSG00000051037,ENSMUSG00000078994,ENSMUSG00000034429,ENSMUSG00000028799,ENSMUSG00000028901,ENSMUSG00000096433,ENSMUSG00000049295,ENSMUSG00000063889,ENSMUSG00000062040,ENSMUSG00000059878,ENSMUSG00000042622,ENSMUSG00000071637,ENSMUSG00000003545,ENSMUSG00000055148,ENSMUSG00000016477,ENSMUSG00000021250,…
TE	prgJ.MOCK	Pre60min	3.73657	71	GO:0001067	0.000183413	589	642	GO:MF	transcription regulatory region nucleic acid binding	ENSMUSG00000078995,ENSMUSG00000018476,ENSMUSG00000038550,ENSMUSG00000095432,ENSMUSG00000054931,ENSMUSG00000053390,ENSMUSG00000051037,ENSMUSG00000078994,ENSMUSG00000034429,ENSMUSG00000028799,ENSMUSG00000028901,ENSMUSG00000032425,ENSMUSG00000092260,ENSMUSG00000096433,ENSMUSG00000049295,ENSMUSG00000063889,ENSMUSG00000062040,ENSMUSG00000059878,ENSMUSG00000022504,ENSMUSG00000042622,ENSMUSG00000071637,…
TE	prgJ.MOCK	Pre60min	3.67717	6	GO:0045236	0.000210296	8	642	GO:MF	CXCR chemokine receptor binding	ENSMUSG00000029380,ENSMUSG00000029417,ENSMUSG00000058427,ENSMUSG00000034855,ENSMUSG00000029372,ENSMUSG00000029379
TE	prgJ.MOCK	Pre60min	3.48772	79	GO:0003690	0.000325299	691	642	GO:MF	double-stranded DNA binding	ENSMUSG00000078995,ENSMUSG00000046792,ENSMUSG00000018476,ENSMUSG00000038550,ENSMUSG00000095432,ENSMUSG00000054931,ENSMUSG00000053390,ENSMUSG00000051037,ENSMUSG00000078994,ENSMUSG00000034429,ENSMUSG00000028799,ENSMUSG00000028901,ENSMUSG00000032425,ENSMUSG00000073491,ENSMUSG00000092260,ENSMUSG00000096433,ENSMUSG00000049295,ENSMUSG00000063889,ENSMUSG00000062040,ENSMUSG00000059878,ENSMUSG00000022504,…
TE	prgJ.MOCK	Pre60min	3.36248	72	GO:1990837	0.000434029	618	642	GO:MF	sequence-specific double-stranded DNA binding	ENSMUSG00000078995,ENSMUSG00000046792,ENSMUSG00000018476,ENSMUSG00000038550,ENSMUSG00000095432,ENSMUSG00000054931,ENSMUSG00000053390,ENSMUSG00000051037,ENSMUSG00000078994,ENSMUSG00000034429,ENSMUSG00000028799,ENSMUSG00000028901,ENSMUSG00000032425,ENSMUSG00000092260,ENSMUSG00000096433,ENSMUSG00000049295,ENSMUSG00000063889,ENSMUSG00000062040,ENSMUSG00000059878,ENSMUSG00000022504,ENSMUSG00000042622,…
TE	prgJ.MOCK	Pre60min	2.70852	8	GO:0008009	0.00195652	20	642	GO:MF	chemokine activity	ENSMUSG00000029380,ENSMUSG00000029417,ENSMUSG00000058427,ENSMUSG00000035352,ENSMUSG00000000982,ENSMUSG00000034855,ENSMUSG00000029372,ENSMUSG00000029379
TE	prgJ.MOCK	Pre60min	2.47549	38	GO:0038023	0.00334587	283	642	GO:MF	signaling receptor activity	ENSMUSG00000022122,ENSMUSG00000061878,ENSMUSG00000031785,ENSMUSG00000026235,ENSMUSG00000024778,ENSMUSG00000052270,ENSMUSG00000042190,ENSMUSG00000054580,ENSMUSG00000021466,ENSMUSG00000043017,ENSMUSG00000074743,ENSMUSG00000000562,ENSMUSG00000075122,ENSMUSG00000068742,ENSMUSG00000026525,ENSMUSG00000026073,ENSMUSG00000002250,ENSMUSG00000017652,ENSMUSG00000028965,ENSMUSG00000045551,ENSMUSG00000034353,…
TE	prgJ.MOCK	Pre60min	2.47549	38	GO:0060089	0.00334587	283	642	GO:MF	molecular transducer activity	ENSMUSG00000022122,ENSMUSG00000061878,ENSMUSG00000031785,ENSMUSG00000026235,ENSMUSG00000024778,ENSMUSG00000052270,ENSMUSG00000042190,ENSMUSG00000054580,ENSMUSG00000021466,ENSMUSG00000043017,ENSMUSG00000074743,ENSMUSG00000000562,ENSMUSG00000075122,ENSMUSG00000068742,ENSMUSG00000026525,ENSMUSG00000026073,ENSMUSG00000002250,ENSMUSG00000017652,ENSMUSG00000028965,ENSMUSG00000045551,ENSMUSG00000034353,…
TE	prgJ.MOCK	Pre60min	2.20969	29	GO:0004888	0.00617039	200	642	GO:MF	transmembrane signaling receptor activity	ENSMUSG00000022122,ENSMUSG00000061878,ENSMUSG00000031785,ENSMUSG00000026235,ENSMUSG00000024778,ENSMUSG00000052270,ENSMUSG00000042190,ENSMUSG00000021466,ENSMUSG00000043017,ENSMUSG00000074743,ENSMUSG00000000562,ENSMUSG00000026525,ENSMUSG00000026073,ENSMUSG00000002250,ENSMUSG00000045551,ENSMUSG00000034353,ENSMUSG00000044674,ENSMUSG00000045005,ENSMUSG00000037613,ENSMUSG00000045502,ENSMUSG00000063234,…
TE	prgJ.MOCK	Pre60min	1.92376	72	GO:0043565	0.0119191	689	642	GO:MF	sequence-specific DNA binding	ENSMUSG00000078995,ENSMUSG00000046792,ENSMUSG00000018476,ENSMUSG00000038550,ENSMUSG00000095432,ENSMUSG00000054931,ENSMUSG00000053390,ENSMUSG00000051037,ENSMUSG00000078994,ENSMUSG00000034429,ENSMUSG00000028799,ENSMUSG00000028901,ENSMUSG00000032425,ENSMUSG00000092260,ENSMUSG00000096433,ENSMUSG00000049295,ENSMUSG00000063889,ENSMUSG00000062040,ENSMUSG00000059878,ENSMUSG00000022504,ENSMUSG00000042622,…
TE	prgJ.MOCK	Pre60min	1.78243	3	GO:0044715	0.0165031	3	642	GO:MF	8-oxo-dGDP phosphatase activity	ENSMUSG00000025817,ENSMUSG00000045211,ENSMUSG00000033405
TE	prgJ.MOCK	Pre60min	1.56182	8	GO:0005201	0.0274271	29	642	GO:MF	extracellular matrix structural constituent	ENSMUSG00000024909,ENSMUSG00000048126,ENSMUSG00000031375,ENSMUSG00000029661,ENSMUSG00000021806,ENSMUSG00000027073,ENSMUSG00000018593,ENSMUSG00000028364
TE	prgJ.MOCK	Pre60min	1.56182	9	GO:0008083	0.0274271	36	642	GO:MF	growth factor activity	ENSMUSG00000058755,ENSMUSG00000001131,ENSMUSG00000029380,ENSMUSG00000004791,ENSMUSG00000029378,ENSMUSG00000024486,ENSMUSG00000038508,ENSMUSG00000074063,ENSMUSG00000025746
TE	prgJ.MOCK	Pre60min	1.52396	7	GO:0005164	0.0299256	23	642	GO:MF	tumor necrosis factor receptor binding	ENSMUSG00000026875,ENSMUSG00000027164,ENSMUSG00000039304,ENSMUSG00000026700,ENSMUSG00000021277,ENSMUSG00000024401,ENSMUSG00000050395
TE	prgJ.MOCK	Pre60min	1.49506	8	GO:0042379	0.0319845	30	642	GO:MF	chemokine receptor binding	ENSMUSG00000029380,ENSMUSG00000029417,ENSMUSG00000058427,ENSMUSG00000035352,ENSMUSG00000000982,ENSMUSG00000034855,ENSMUSG00000029372,ENSMUSG00000029379
TE	prgJ.MOCK	Pre60min	1.49002	5	GO:1900750	0.0323578	12	642	GO:MF	oligopeptide binding	ENSMUSG00000040562,ENSMUSG00000020377,ENSMUSG00000050737,ENSMUSG00000028690,ENSMUSG00000026820
TE	prgJ.MOCK	Pre60min	1.49002	5	GO:0043295	0.0323578	12	642	GO:MF	glutathione binding	ENSMUSG00000040562,ENSMUSG00000020377,ENSMUSG00000050737,ENSMUSG00000028690,ENSMUSG00000026820
TE	prgJ.MOCK	Post60min	3.00537	32	GO:0000981	0.000987702	443	270	GO:MF	DNA-binding transcription factor activity, RNA polymerase II-specific	ENSMUSG00000060301,ENSMUSG00000056592,ENSMUSG00000072774,ENSMUSG00000063047,ENSMUSG00000068966,ENSMUSG00000096910,ENSMUSG00000058093,ENSMUSG00000057982,ENSMUSG00000096795,ENSMUSG00000020453,ENSMUSG00000033730,ENSMUSG00000049672,ENSMUSG00000036120,ENSMUSG00000037001,ENSMUSG00000037029,ENSMUSG00000057409,ENSMUSG00000058291,ENSMUSG00000028341,ENSMUSG00000059824,ENSMUSG00000030604,ENSMUSG00000044149,…
TE	prgJ.MOCK	Post60min	3.00537	33	GO:0003700	0.000987702	476	270	GO:MF	DNA-binding transcription factor activity	ENSMUSG00000060301,ENSMUSG00000056592,ENSMUSG00000072774,ENSMUSG00000063047,ENSMUSG00000068966,ENSMUSG00000096910,ENSMUSG00000058093,ENSMUSG00000057982,ENSMUSG00000096795,ENSMUSG00000020453,ENSMUSG00000033730,ENSMUSG00000049672,ENSMUSG00000036120,ENSMUSG00000037001,ENSMUSG00000037029,ENSMUSG00000057409,ENSMUSG00000058291,ENSMUSG00000028341,ENSMUSG00000059824,ENSMUSG00000030604,ENSMUSG00000031728,…
TE	prgJ.MOCK	Post60min	1.75477	31	GO:0000977	0.0175884	510	270	GO:MF	RNA polymerase II transcription regulatory region sequence-specific DNA binding	ENSMUSG00000060301,ENSMUSG00000056592,ENSMUSG00000072774,ENSMUSG00000063047,ENSMUSG00000068966,ENSMUSG00000096910,ENSMUSG00000058093,ENSMUSG00000057982,ENSMUSG00000096795,ENSMUSG00000020453,ENSMUSG00000033730,ENSMUSG00000049672,ENSMUSG00000036120,ENSMUSG00000037001,ENSMUSG00000037029,ENSMUSG00000057409,ENSMUSG00000058291,ENSMUSG00000028341,ENSMUSG00000059824,ENSMUSG00000030604,ENSMUSG00000031728,…
mRNA	WT.MOCK	Pre60min	19.3934	20	GO:0005125	4.04235e-20	64	124	GO:MF	cytokine activity	ENSMUSG00000026981,ENSMUSG00000004296,ENSMUSG00000029380,ENSMUSG00000027398,ENSMUSG00000041324,ENSMUSG00000058427,ENSMUSG00000035678,ENSMUSG00000026700,ENSMUSG00000018916,ENSMUSG00000016529,ENSMUSG00000027399,ENSMUSG00000035385,ENSMUSG00000000982,ENSMUSG00000018930,ENSMUSG00000035373,ENSMUSG00000024401,ENSMUSG00000004814,ENSMUSG00000034855,ENSMUSG00000044701,ENSMUSG00000029379
mRNA	WT.MOCK	Pre60min	17.7447	23	GO:0030545	1.79992e-18	121	124	GO:MF	signaling receptor regulator activity	ENSMUSG00000026981,ENSMUSG00000051379,ENSMUSG00000004296,ENSMUSG00000029380,ENSMUSG00000027398,ENSMUSG00000041324,ENSMUSG00000058427,ENSMUSG00000035678,ENSMUSG00000026700,ENSMUSG00000018916,ENSMUSG00000024486,ENSMUSG00000016529,ENSMUSG00000027399,ENSMUSG00000035385,ENSMUSG00000000982,ENSMUSG00000018930,ENSMUSG00000035373,ENSMUSG00000024401,ENSMUSG00000004814,ENSMUSG00000022586,ENSMUSG00000034855,…
mRNA	WT.MOCK	Pre60min	17.7447	22	GO:0048018	1.79992e-18	105	124	GO:MF	receptor ligand activity	ENSMUSG00000026981,ENSMUSG00000051379,ENSMUSG00000004296,ENSMUSG00000029380,ENSMUSG00000027398,ENSMUSG00000041324,ENSMUSG00000058427,ENSMUSG00000035678,ENSMUSG00000026700,ENSMUSG00000018916,ENSMUSG00000024486,ENSMUSG00000016529,ENSMUSG00000027399,ENSMUSG00000035385,ENSMUSG00000000982,ENSMUSG00000018930,ENSMUSG00000035373,ENSMUSG00000024401,ENSMUSG00000004814,ENSMUSG00000034855,ENSMUSG00000044701,…
mRNA	WT.MOCK	Pre60min	17.6013	22	GO:0030546	2.50445e-18	109	124	GO:MF	signaling receptor activator activity	ENSMUSG00000026981,ENSMUSG00000051379,ENSMUSG00000004296,ENSMUSG00000029380,ENSMUSG00000027398,ENSMUSG00000041324,ENSMUSG00000058427,ENSMUSG00000035678,ENSMUSG00000026700,ENSMUSG00000018916,ENSMUSG00000024486,ENSMUSG00000016529,ENSMUSG00000027399,ENSMUSG00000035385,ENSMUSG00000000982,ENSMUSG00000018930,ENSMUSG00000035373,ENSMUSG00000024401,ENSMUSG00000004814,ENSMUSG00000034855,ENSMUSG00000044701,…
mRNA	WT.MOCK	Pre60min	14.3435	21	GO:0005126	4.53413e-15	135	124	GO:MF	cytokine receptor binding	ENSMUSG00000026981,ENSMUSG00000004296,ENSMUSG00000029380,ENSMUSG00000027398,ENSMUSG00000058427,ENSMUSG00000035678,ENSMUSG00000026700,ENSMUSG00000018916,ENSMUSG00000016529,ENSMUSG00000027399,ENSMUSG00000035385,ENSMUSG00000000982,ENSMUSG00000018930,ENSMUSG00000035373,ENSMUSG00000024401,ENSMUSG00000043953,ENSMUSG00000004814,ENSMUSG00000034855,ENSMUSG00000044701,ENSMUSG00000050395,ENSMUSG00000029379
mRNA	WT.MOCK	Pre60min	9.91181	9	GO:0008009	1.22516e-10	20	124	GO:MF	chemokine activity	ENSMUSG00000029380,ENSMUSG00000058427,ENSMUSG00000035385,ENSMUSG00000000982,ENSMUSG00000018930,ENSMUSG00000035373,ENSMUSG00000004814,ENSMUSG00000034855,ENSMUSG00000029379
mRNA	WT.MOCK	Pre60min	9.67601	10	GO:0042379	2.10856e-10	30	124	GO:MF	chemokine receptor binding	ENSMUSG00000029380,ENSMUSG00000058427,ENSMUSG00000035385,ENSMUSG00000000982,ENSMUSG00000018930,ENSMUSG00000035373,ENSMUSG00000043953,ENSMUSG00000004814,ENSMUSG00000034855,ENSMUSG00000029379
mRNA	WT.MOCK	Pre60min	9.57053	33	GO:0005102	2.68828e-10	629	124	GO:MF	signaling receptor binding	ENSMUSG00000026981,ENSMUSG00000051379,ENSMUSG00000075297,ENSMUSG00000004296,ENSMUSG00000026235,ENSMUSG00000052270,ENSMUSG00000029380,ENSMUSG00000027398,ENSMUSG00000041324,ENSMUSG00000031538,ENSMUSG00000058427,ENSMUSG00000035678,ENSMUSG00000026700,ENSMUSG00000018916,ENSMUSG00000024486,ENSMUSG00000016529,ENSMUSG00000027399,ENSMUSG00000057465,ENSMUSG00000035385,ENSMUSG00000000982,ENSMUSG00000018930,…
mRNA	WT.MOCK	Pre60min	7.04263	36	GO:0098772	9.06512e-08	921	124	GO:MF	molecular function regulator activity	ENSMUSG00000026981,ENSMUSG00000022951,ENSMUSG00000051379,ENSMUSG00000048126,ENSMUSG00000004296,ENSMUSG00000032412,ENSMUSG00000053113,ENSMUSG00000029380,ENSMUSG00000027398,ENSMUSG00000041324,ENSMUSG00000032496,ENSMUSG00000032484,ENSMUSG00000058427,ENSMUSG00000035678,ENSMUSG00000026700,ENSMUSG00000018916,ENSMUSG00000068129,ENSMUSG00000028214,ENSMUSG00000024486,ENSMUSG00000016529,ENSMUSG00000027399,…
mRNA	WT.MOCK	Pre60min	6.35628	9	GO:0008201	4.40276e-07	47	124	GO:MF	heparin binding	ENSMUSG00000043822,ENSMUSG00000032496,ENSMUSG00000024486,ENSMUSG00000053846,ENSMUSG00000035385,ENSMUSG00000026580,ENSMUSG00000035373,ENSMUSG00000034855,ENSMUSG00000056399
mRNA	WT.MOCK	Pre60min	6.0093	10	GO:0005539	9.78813e-07	69	124	GO:MF	glycosaminoglycan binding	ENSMUSG00000043822,ENSMUSG00000031375,ENSMUSG00000032496,ENSMUSG00000024486,ENSMUSG00000053846,ENSMUSG00000035385,ENSMUSG00000026580,ENSMUSG00000035373,ENSMUSG00000034855,ENSMUSG00000056399
mRNA	WT.MOCK	Pre60min	5.47783	6	GO:0048020	3.32789e-06	18	124	GO:MF	CCR chemokine receptor binding	ENSMUSG00000035385,ENSMUSG00000000982,ENSMUSG00000018930,ENSMUSG00000035373,ENSMUSG00000043953,ENSMUSG00000004814
mRNA	WT.MOCK	Pre60min	4.85255	11	GO:0001664	1.40427e-05	116	124	GO:MF	G protein-coupled receptor binding	ENSMUSG00000029380,ENSMUSG00000058427,ENSMUSG00000057465,ENSMUSG00000035385,ENSMUSG00000000982,ENSMUSG00000018930,ENSMUSG00000035373,ENSMUSG00000043953,ENSMUSG00000004814,ENSMUSG00000034855,ENSMUSG00000029379
mRNA	WT.MOCK	Pre60min	4.1507	4	GO:0045236	7.068e-05	8	124	GO:MF	CXCR chemokine receptor binding	ENSMUSG00000029380,ENSMUSG00000058427,ENSMUSG00000034855,ENSMUSG00000029379
mRNA	WT.MOCK	Pre60min	4.09764	10	GO:1901681	7.98662e-05	113	124	GO:MF	sulfur compound binding	ENSMUSG00000043822,ENSMUSG00000040562,ENSMUSG00000032496,ENSMUSG00000024486,ENSMUSG00000053846,ENSMUSG00000035385,ENSMUSG00000026580,ENSMUSG00000035373,ENSMUSG00000034855,ENSMUSG00000056399
mRNA	WT.MOCK	Pre60min	2.89329	7	GO:0070851	0.00127853	71	124	GO:MF	growth factor receptor binding	ENSMUSG00000026981,ENSMUSG00000051379,ENSMUSG00000027398,ENSMUSG00000018916,ENSMUSG00000024486,ENSMUSG00000016529,ENSMUSG00000027399
mRNA	WT.MOCK	Pre60min	2.8899	3	GO:0031726	0.00128854	6	124	GO:MF	CCR1 chemokine receptor binding	ENSMUSG00000000982,ENSMUSG00000018930,ENSMUSG00000035373
mRNA	WT.MOCK	Pre60min	2.54246	5	GO:0008083	0.00286772	36	124	GO:MF	growth factor activity	ENSMUSG00000004296,ENSMUSG00000029380,ENSMUSG00000041324,ENSMUSG00000018916,ENSMUSG00000024486
mRNA	WT.MOCK	Pre60min	2.44594	6	GO:0004866	0.00358145	60	124	GO:MF	endopeptidase inhibitor activity	ENSMUSG00000048126,ENSMUSG00000032496,ENSMUSG00000032484,ENSMUSG00000068129,ENSMUSG00000062345,ENSMUSG00000017002
mRNA	WT.MOCK	Pre60min	2.42798	6	GO:0030414	0.00373266	61	124	GO:MF	peptidase inhibitor activity	ENSMUSG00000048126,ENSMUSG00000032496,ENSMUSG00000032484,ENSMUSG00000068129,ENSMUSG00000062345,ENSMUSG00000017002
mRNA	WT.MOCK	Pre60min	2.29232	4	GO:0005164	0.00510129	23	124	GO:MF	tumor necrosis factor receptor binding	ENSMUSG00000035678,ENSMUSG00000026700,ENSMUSG00000024401,ENSMUSG00000050395
mRNA	WT.MOCK	Pre60min	2.24079	3	GO:0005149	0.00574401	10	124	GO:MF	interleukin-1 receptor binding	ENSMUSG00000026981,ENSMUSG00000027398,ENSMUSG00000027399
mRNA	WT.MOCK	Pre60min	2.10161	12	GO:0060089	0.00791397	283	124	GO:MF	molecular transducer activity	ENSMUSG00000061878,ENSMUSG00000004296,ENSMUSG00000026235,ENSMUSG00000024778,ENSMUSG00000052270,ENSMUSG00000028341,ENSMUSG00000043953,ENSMUSG00000042265,ENSMUSG00000045502,ENSMUSG00000063234,ENSMUSG00000040717,ENSMUSG00000020889
mRNA	WT.MOCK	Pre60min	2.10161	12	GO:0038023	0.00791397	283	124	GO:MF	signaling receptor activity	ENSMUSG00000061878,ENSMUSG00000004296,ENSMUSG00000026235,ENSMUSG00000024778,ENSMUSG00000052270,ENSMUSG00000028341,ENSMUSG00000043953,ENSMUSG00000042265,ENSMUSG00000045502,ENSMUSG00000063234,ENSMUSG00000040717,ENSMUSG00000020889
mRNA	WT.MOCK	Pre60min	2.08352	5	GO:0008236	0.00825055	48	124	GO:MF	serine-type peptidase activity	ENSMUSG00000032496,ENSMUSG00000031538,ENSMUSG00000006205,ENSMUSG00000000278,ENSMUSG00000056399
mRNA	WT.MOCK	Pre60min	2.0337	6	GO:0061135	0.00925346	76	124	GO:MF	endopeptidase regulator activity	ENSMUSG00000048126,ENSMUSG00000032496,ENSMUSG00000032484,ENSMUSG00000068129,ENSMUSG00000062345,ENSMUSG00000017002
mRNA	WT.MOCK	Pre60min	2.0337	5	GO:0017171	0.00925346	50	124	GO:MF	serine hydrolase activity	ENSMUSG00000032496,ENSMUSG00000031538,ENSMUSG00000006205,ENSMUSG00000000278,ENSMUSG00000056399
mRNA	WT.MOCK	Pre60min	2.01571	4	GO:0005201	0.00964478	29	124	GO:MF	extracellular matrix structural constituent	ENSMUSG00000048126,ENSMUSG00000031375,ENSMUSG00000001506,ENSMUSG00000018593
mRNA	WT.MOCK	Pre60min	1.97328	4	GO:0032813	0.0106345	30	124	GO:MF	tumor necrosis factor receptor superfamily binding	ENSMUSG00000035678,ENSMUSG00000026700,ENSMUSG00000024401,ENSMUSG00000050395
mRNA	WT.MOCK	Pre60min	1.90346	6	GO:0005516	0.0124895	82	124	GO:MF	calmodulin binding	ENSMUSG00000054385,ENSMUSG00000044433,ENSMUSG00000061878,ENSMUSG00000024778,ENSMUSG00000020894,ENSMUSG00000020826
mRNA	WT.MOCK	Pre60min	1.88551	32	GO:0042802	0.0130163	1366	124	GO:MF	identical protein binding	ENSMUSG00000022951,ENSMUSG00000054385,ENSMUSG00000059820,ENSMUSG00000051379,ENSMUSG00000004296,ENSMUSG00000021752,ENSMUSG00000053820,ENSMUSG00000029084,ENSMUSG00000001506,ENSMUSG00000026235,ENSMUSG00000024778,ENSMUSG00000040562,ENSMUSG00000027360,ENSMUSG00000041324,ENSMUSG00000026822,ENSMUSG00000019850,ENSMUSG00000020407,ENSMUSG00000020894,ENSMUSG00000060802,ENSMUSG00000068129,ENSMUSG00000021025,…
mRNA	WT.MOCK	Pre60min	1.80193	2	GO:0004089	0.0157788	4	124	GO:MF	carbonate dehydratase activity	ENSMUSG00000027562,ENSMUSG00000028463
mRNA	WT.MOCK	Pre60min	1.68331	9	GO:0004888	0.0207344	200	124	GO:MF	transmembrane signaling receptor activity	ENSMUSG00000061878,ENSMUSG00000004296,ENSMUSG00000026235,ENSMUSG00000024778,ENSMUSG00000052270,ENSMUSG00000043953,ENSMUSG00000045502,ENSMUSG00000063234,ENSMUSG00000040717
mRNA	WT.MOCK	Pre60min	1.6257	89	GO:0005515	0.0236757	5442	124	GO:MF	protein binding	ENSMUSG00000026981,ENSMUSG00000038827,ENSMUSG00000022951,ENSMUSG00000054385,ENSMUSG00000059820,ENSMUSG00000044433,ENSMUSG00000048175,ENSMUSG00000051379,ENSMUSG00000061878,ENSMUSG00000075297,ENSMUSG00000048126,ENSMUSG00000056071,ENSMUSG00000043822,ENSMUSG00000004296,ENSMUSG00000021752,ENSMUSG00000032412,ENSMUSG00000053820,ENSMUSG00000031375,ENSMUSG00000029084,ENSMUSG00000053113,ENSMUSG00000001506,…
mRNA	WT.MOCK	Pre60min	1.6257	6	GO:0061134	0.0236757	96	124	GO:MF	peptidase regulator activity	ENSMUSG00000048126,ENSMUSG00000032496,ENSMUSG00000032484,ENSMUSG00000068129,ENSMUSG00000062345,ENSMUSG00000017002
mRNA	WT.MOCK	Pre60min	1.6257	2	GO:0031727	0.0236757	5	124	GO:MF	CCR2 chemokine receptor binding	ENSMUSG00000035385,ENSMUSG00000035373
mRNA	WT.MOCK	Pre60min	1.59766	3	GO:0004867	0.0252546	19	124	GO:MF	serine-type endopeptidase inhibitor activity	ENSMUSG00000048126,ENSMUSG00000062345,ENSMUSG00000017002
mRNA	WT.MOCK	Pre60min	1.57223	4	GO:0004252	0.0267773	41	124	GO:MF	serine-type endopeptidase activity	ENSMUSG00000032496,ENSMUSG00000031538,ENSMUSG00000006205,ENSMUSG00000056399
mRNA	WT.MOCK	Pre60min	1.55646	5	GO:0019955	0.0277677	69	124	GO:MF	cytokine binding	ENSMUSG00000026981,ENSMUSG00000004296,ENSMUSG00000044786,ENSMUSG00000043953,ENSMUSG00000039646
mRNA	WT.MOCK	Pre60min	1.38378	5	GO:0004930	0.0413261	76	124	GO:MF	G protein-coupled receptor activity	ENSMUSG00000061878,ENSMUSG00000052270,ENSMUSG00000043953,ENSMUSG00000045502,ENSMUSG00000063234
mRNA	WT.MOCK	Pre60min	1.37695	2	GO:0031730	0.0419811	7	124	GO:MF	CCR5 chemokine receptor binding	ENSMUSG00000000982,ENSMUSG00000018930
mRNA	WT.MOCK	Pre60min	1.36329	4	GO:0020037	0.0433224	48	124	GO:MF	heme binding	ENSMUSG00000020826,ENSMUSG00000032487,ENSMUSG00000020889,ENSMUSG00000028571
mRNA	WT.MOCK	Post60min	10.3723	64	GO:0060089	4.24323e-11	283	775	GO:MF	molecular transducer activity	ENSMUSG00000039116,ENSMUSG00000030748,ENSMUSG00000071311,ENSMUSG00000024610,ENSMUSG00000056529,ENSMUSG00000022122,ENSMUSG00000057143,ENSMUSG00000026814,ENSMUSG00000079037,ENSMUSG00000036381,ENSMUSG00000030365,ENSMUSG00000044583,ENSMUSG00000060441,ENSMUSG00000018500,ENSMUSG00000028859,ENSMUSG00000009376,ENSMUSG00000026923,ENSMUSG00000021466,ENSMUSG00000037759,ENSMUSG00000030921,ENSMUSG00000000562,…
mRNA	WT.MOCK	Post60min	10.3723	64	GO:0038023	4.24323e-11	283	775	GO:MF	signaling receptor activity	ENSMUSG00000039116,ENSMUSG00000030748,ENSMUSG00000071311,ENSMUSG00000024610,ENSMUSG00000056529,ENSMUSG00000022122,ENSMUSG00000057143,ENSMUSG00000026814,ENSMUSG00000079037,ENSMUSG00000036381,ENSMUSG00000030365,ENSMUSG00000044583,ENSMUSG00000060441,ENSMUSG00000018500,ENSMUSG00000028859,ENSMUSG00000009376,ENSMUSG00000026923,ENSMUSG00000021466,ENSMUSG00000037759,ENSMUSG00000030921,ENSMUSG00000000562,…
mRNA	WT.MOCK	Post60min	6.35313	97	GO:0005102	4.43474e-07	629	775	GO:MF	signaling receptor binding	ENSMUSG00000045573,ENSMUSG00000058755,ENSMUSG00000042284,ENSMUSG00000054400,ENSMUSG00000044708,ENSMUSG00000024610,ENSMUSG00000001131,ENSMUSG00000022584,ENSMUSG00000062232,ENSMUSG00000024539,ENSMUSG00000022122,ENSMUSG00000026814,ENSMUSG00000022587,ENSMUSG00000042700,ENSMUSG00000003283,ENSMUSG00000057554,ENSMUSG00000007655,ENSMUSG00000075602,ENSMUSG00000026131,ENSMUSG00000079037,ENSMUSG00000030365,…
mRNA	WT.MOCK	Post60min	6.16317	13	GO:0038187	6.86792e-07	22	775	GO:MF	pattern recognition receptor activity	ENSMUSG00000056529,ENSMUSG00000057143,ENSMUSG00000044583,ENSMUSG00000060441,ENSMUSG00000030921,ENSMUSG00000027995,ENSMUSG00000030142,ENSMUSG00000023349,ENSMUSG00000066258,ENSMUSG00000045322,ENSMUSG00000055994,ENSMUSG00000038058,ENSMUSG00000057596
mRNA	WT.MOCK	Post60min	5.39109	42	GO:0004888	4.06354e-06	200	775	GO:MF	transmembrane signaling receptor activity	ENSMUSG00000039116,ENSMUSG00000030748,ENSMUSG00000071311,ENSMUSG00000024610,ENSMUSG00000056529,ENSMUSG00000022122,ENSMUSG00000026814,ENSMUSG00000036381,ENSMUSG00000030365,ENSMUSG00000044583,ENSMUSG00000018500,ENSMUSG00000028859,ENSMUSG00000009376,ENSMUSG00000026923,ENSMUSG00000021466,ENSMUSG00000037759,ENSMUSG00000000562,ENSMUSG00000029007,ENSMUSG00000025804,ENSMUSG00000035448,ENSMUSG00000015947,…
mRNA	WT.MOCK	Post60min	4.42391	10	GO:0003950	3.76785e-05	17	775	GO:MF	NAD+ ADP-ribosyltransferase activity	ENSMUSG00000034422,ENSMUSG00000021725,ENSMUSG00000063268,ENSMUSG00000029524,ENSMUSG00000029826,ENSMUSG00000022906,ENSMUSG00000038507,ENSMUSG00000032392,ENSMUSG00000034640,ENSMUSG00000037997
mRNA	WT.MOCK	Post60min	4.21702	6	GO:0001730	6.06704e-05	6	775	GO:MF	2'-5'-oligoadenylate synthetase activity	ENSMUSG00000066861,ENSMUSG00000029561,ENSMUSG00000041827,ENSMUSG00000052776,ENSMUSG00000032661,ENSMUSG00000032690
mRNA	WT.MOCK	Post60min	3.77893	14	GO:0016763	0.000166367	38	775	GO:MF	pentosyltransferase activity	ENSMUSG00000034422,ENSMUSG00000021725,ENSMUSG00000068417,ENSMUSG00000063268,ENSMUSG00000029524,ENSMUSG00000115338,ENSMUSG00000020572,ENSMUSG00000029826,ENSMUSG00000022906,ENSMUSG00000044350,ENSMUSG00000038507,ENSMUSG00000032392,ENSMUSG00000034640,ENSMUSG00000037997
mRNA	WT.MOCK	Post60min	3.74997	80	GO:0046914	0.000177841	564	775	GO:MF	transition metal ion binding	ENSMUSG00000028630,ENSMUSG00000046516,ENSMUSG00000039501,ENSMUSG00000023903,ENSMUSG00000040721,ENSMUSG00000040943,ENSMUSG00000001131,ENSMUSG00000001348,ENSMUSG00000024949,ENSMUSG00000025193,ENSMUSG00000038866,ENSMUSG00000027639,ENSMUSG00000057143,ENSMUSG00000023030,ENSMUSG00000066036,ENSMUSG00000009585,ENSMUSG00000022534,ENSMUSG00000042726,ENSMUSG00000029524,ENSMUSG00000090215,ENSMUSG00000004947,…
mRNA	WT.MOCK	Post60min	3.25504	8	GO:1990404	0.000555854	14	775	GO:MF	NAD+-protein ADP-ribosyltransferase activity	ENSMUSG00000034422,ENSMUSG00000021725,ENSMUSG00000063268,ENSMUSG00000022906,ENSMUSG00000038507,ENSMUSG00000032392,ENSMUSG00000034640,ENSMUSG00000037997
mRNA	WT.MOCK	Post60min	3.10611	7	GO:0050700	0.00078323	11	775	GO:MF	CARD domain binding	ENSMUSG00000033538,ENSMUSG00000046879,ENSMUSG00000025888,ENSMUSG00000078853,ENSMUSG00000041135,ENSMUSG00000055994,ENSMUSG00000038058
mRNA	WT.MOCK	Post60min	3.10602	62	GO:0008270	0.000783391	423	775	GO:MF	zinc ion binding	ENSMUSG00000039501,ENSMUSG00000023903,ENSMUSG00000040721,ENSMUSG00000040943,ENSMUSG00000001131,ENSMUSG00000024949,ENSMUSG00000038866,ENSMUSG00000027639,ENSMUSG00000057143,ENSMUSG00000023030,ENSMUSG00000066036,ENSMUSG00000009585,ENSMUSG00000022534,ENSMUSG00000042726,ENSMUSG00000029524,ENSMUSG00000090215,ENSMUSG00000004947,ENSMUSG00000024457,ENSMUSG00000035299,ENSMUSG00000036469,ENSMUSG00000060441,…
mRNA	WT.MOCK	Post60min	2.50661	62	GO:0000981	0.00311448	443	775	GO:MF	DNA-binding transcription factor activity, RNA polymerase II-specific	ENSMUSG00000056592,ENSMUSG00000046179,ENSMUSG00000055435,ENSMUSG00000018654,ENSMUSG00000040721,ENSMUSG00000074220,ENSMUSG00000023991,ENSMUSG00000041483,ENSMUSG00000049657,ENSMUSG00000003382,ENSMUSG00000033730,ENSMUSG00000030199,ENSMUSG00000038151,ENSMUSG00000071637,ENSMUSG00000021366,ENSMUSG00000038418,ENSMUSG00000029135,ENSMUSG00000039377,ENSMUSG00000018899,ENSMUSG00000052837,ENSMUSG00000055148,…
mRNA	WT.MOCK	Post60min	2.44524	18	GO:0004930	0.00358723	76	775	GO:MF	G protein-coupled receptor activity	ENSMUSG00000039116,ENSMUSG00000071311,ENSMUSG00000056529,ENSMUSG00000022122,ENSMUSG00000036381,ENSMUSG00000018500,ENSMUSG00000037759,ENSMUSG00000000562,ENSMUSG00000029007,ENSMUSG00000025804,ENSMUSG00000035448,ENSMUSG00000045551,ENSMUSG00000021298,ENSMUSG00000044674,ENSMUSG00000052821,ENSMUSG00000036362,ENSMUSG00000048216,ENSMUSG00000047415
mRNA	WT.MOCK	Post60min	2.42413	65	GO:0003700	0.00376593	476	775	GO:MF	DNA-binding transcription factor activity	ENSMUSG00000056592,ENSMUSG00000046179,ENSMUSG00000055435,ENSMUSG00000018654,ENSMUSG00000040721,ENSMUSG00000074220,ENSMUSG00000023991,ENSMUSG00000041483,ENSMUSG00000049657,ENSMUSG00000003382,ENSMUSG00000033730,ENSMUSG00000030199,ENSMUSG00000038151,ENSMUSG00000071637,ENSMUSG00000021366,ENSMUSG00000038418,ENSMUSG00000029135,ENSMUSG00000039377,ENSMUSG00000018899,ENSMUSG00000052837,ENSMUSG00000055148,…
mRNA	WT.MOCK	Post60min	2.38557	24	GO:0030545	0.00411556	121	775	GO:MF	signaling receptor regulator activity	ENSMUSG00000045573,ENSMUSG00000058755,ENSMUSG00000054400,ENSMUSG00000001131,ENSMUSG00000022584,ENSMUSG00000022587,ENSMUSG00000075602,ENSMUSG00000026121,ENSMUSG00000014599,ENSMUSG00000031712,ENSMUSG00000039217,ENSMUSG00000042423,ENSMUSG00000001741,ENSMUSG00000040026,ENSMUSG00000019122,ENSMUSG00000002603,ENSMUSG00000038508,ENSMUSG00000035042,ENSMUSG00000028064,ENSMUSG00000005824,ENSMUSG00000020572,…
mRNA	WT.MOCK	Post60min	2.27335	99	GO:0140110	0.00532903	817	775	GO:MF	transcription regulator activity	ENSMUSG00000056592,ENSMUSG00000046179,ENSMUSG00000055435,ENSMUSG00000018654,ENSMUSG00000040721,ENSMUSG00000034422,ENSMUSG00000074220,ENSMUSG00000032280,ENSMUSG00000023991,ENSMUSG00000026946,ENSMUSG00000057143,ENSMUSG00000041483,ENSMUSG00000049657,ENSMUSG00000063268,ENSMUSG00000002307,ENSMUSG00000024002,ENSMUSG00000003382,ENSMUSG00000063550,ENSMUSG00000033730,ENSMUSG00000037447,ENSMUSG00000030199,…
mRNA	WT.MOCK	Post60min	2.16481	39	GO:0005525	0.00684216	250	775	GO:MF	GTP binding	ENSMUSG00000058163,ENSMUSG00000105096,ENSMUSG00000048852,ENSMUSG00000029204,ENSMUSG00000069893,ENSMUSG00000027639,ENSMUSG00000078921,ENSMUSG00000054072,ENSMUSG00000078606,ENSMUSG00000079363,ENSMUSG00000078920,ENSMUSG00000028268,ENSMUSG00000022504,ENSMUSG00000058013,ENSMUSG00000021877,ENSMUSG00000037580,ENSMUSG00000046879,ENSMUSG00000028270,ENSMUSG00000020611,ENSMUSG00000078922,ENSMUSG00000078853,…
mRNA	WT.MOCK	Post60min	2.16481	151	GO:0042802	0.00684216	1366	775	GO:MF	identical protein binding	ENSMUSG00000062488,ENSMUSG00000046179,ENSMUSG00000037860,ENSMUSG00000055435,ENSMUSG00000030156,ENSMUSG00000044708,ENSMUSG00000025278,ENSMUSG00000024949,ENSMUSG00000023991,ENSMUSG00000026797,ENSMUSG00000068417,ENSMUSG00000034118,ENSMUSG00000027639,ENSMUSG00000026946,ENSMUSG00000057143,ENSMUSG00000028937,ENSMUSG00000054072,ENSMUSG00000026814,ENSMUSG00000009585,ENSMUSG00000022534,ENSMUSG00000036528,…
mRNA	WT.MOCK	Post60min	2.11103	503	GO:0005515	0.00774413	5442	775	GO:MF	protein binding	ENSMUSG00000044162,ENSMUSG00000117975,ENSMUSG00000039116,ENSMUSG00000045573,ENSMUSG00000063450,ENSMUSG00000062488,ENSMUSG00000030748,ENSMUSG00000058755,ENSMUSG00000046179,ENSMUSG00000049502,ENSMUSG00000037860,ENSMUSG00000070031,ENSMUSG00000018476,ENSMUSG00000024308,ENSMUSG00000055435,ENSMUSG00000018654,ENSMUSG00000030156,ENSMUSG00000042284,ENSMUSG00000021990,ENSMUSG00000037731,ENSMUSG00000068015,…
mRNA	WT.MOCK	Post60min	2.11103	16	GO:0019955	0.00774413	69	775	GO:MF	cytokine binding	ENSMUSG00000024610,ENSMUSG00000026814,ENSMUSG00000050106,ENSMUSG00000028859,ENSMUSG00000025804,ENSMUSG00000035448,ENSMUSG00000028270,ENSMUSG00000028583,ENSMUSG00000070427,ENSMUSG00000026073,ENSMUSG00000040152,ENSMUSG00000028599,ENSMUSG00000031304,ENSMUSG00000041936,ENSMUSG00000017057,ENSMUSG00000042333
mRNA	WT.MOCK	Post60min	2.11103	16	GO:0003725	0.00774413	69	775	GO:MF	double-stranded RNA binding	ENSMUSG00000027951,ENSMUSG00000044583,ENSMUSG00000039536,ENSMUSG00000037921,ENSMUSG00000024079,ENSMUSG00000066861,ENSMUSG00000029561,ENSMUSG00000027514,ENSMUSG00000026896,ENSMUSG00000017830,ENSMUSG00000031639,ENSMUSG00000041827,ENSMUSG00000052776,ENSMUSG00000032661,ENSMUSG00000032690,ENSMUSG00000040296
mRNA	WT.MOCK	Post60min	2.11103	10	GO:0005507	0.00774413	31	775	GO:MF	copper ion binding	ENSMUSG00000046516,ENSMUSG00000025193,ENSMUSG00000023030,ENSMUSG00000003617,ENSMUSG00000079037,ENSMUSG00000024529,ENSMUSG00000000693,ENSMUSG00000031765,ENSMUSG00000034220,ENSMUSG00000044350
mRNA	WT.MOCK	Post60min	2.00598	39	GO:0019001	0.00986316	258	775	GO:MF	guanyl nucleotide binding	ENSMUSG00000058163,ENSMUSG00000105096,ENSMUSG00000048852,ENSMUSG00000029204,ENSMUSG00000069893,ENSMUSG00000027639,ENSMUSG00000078921,ENSMUSG00000054072,ENSMUSG00000078606,ENSMUSG00000079363,ENSMUSG00000078920,ENSMUSG00000028268,ENSMUSG00000022504,ENSMUSG00000058013,ENSMUSG00000021877,ENSMUSG00000037580,ENSMUSG00000046879,ENSMUSG00000028270,ENSMUSG00000020611,ENSMUSG00000078922,ENSMUSG00000078853,…
mRNA	WT.MOCK	Post60min	2.00598	39	GO:0032561	0.00986316	258	775	GO:MF	guanyl ribonucleotide binding	ENSMUSG00000058163,ENSMUSG00000105096,ENSMUSG00000048852,ENSMUSG00000029204,ENSMUSG00000069893,ENSMUSG00000027639,ENSMUSG00000078921,ENSMUSG00000054072,ENSMUSG00000078606,ENSMUSG00000079363,ENSMUSG00000078920,ENSMUSG00000028268,ENSMUSG00000022504,ENSMUSG00000058013,ENSMUSG00000021877,ENSMUSG00000037580,ENSMUSG00000046879,ENSMUSG00000028270,ENSMUSG00000020611,ENSMUSG00000078922,ENSMUSG00000078853,…
mRNA	WT.MOCK	Post60min	1.92959	33	GO:0003924	0.0117599	208	775	GO:MF	GTPase activity	ENSMUSG00000058163,ENSMUSG00000105096,ENSMUSG00000048852,ENSMUSG00000029204,ENSMUSG00000069893,ENSMUSG00000078921,ENSMUSG00000054072,ENSMUSG00000079363,ENSMUSG00000078920,ENSMUSG00000028268,ENSMUSG00000058013,ENSMUSG00000021877,ENSMUSG00000037580,ENSMUSG00000046879,ENSMUSG00000028270,ENSMUSG00000020611,ENSMUSG00000078922,ENSMUSG00000078853,ENSMUSG00000069874,ENSMUSG00000073982,ENSMUSG00000079316,…
mRNA	WT.MOCK	Post60min	1.75248	20	GO:0048018	0.0176816	105	775	GO:MF	receptor ligand activity	ENSMUSG00000045573,ENSMUSG00000058755,ENSMUSG00000054400,ENSMUSG00000001131,ENSMUSG00000026121,ENSMUSG00000014599,ENSMUSG00000031712,ENSMUSG00000039217,ENSMUSG00000042423,ENSMUSG00000001741,ENSMUSG00000040026,ENSMUSG00000019122,ENSMUSG00000002603,ENSMUSG00000038508,ENSMUSG00000035042,ENSMUSG00000028064,ENSMUSG00000005824,ENSMUSG00000020572,ENSMUSG00000029372,ENSMUSG00000045664
mRNA	WT.MOCK	Post60min	1.62448	3	GO:0047975	0.0237424	3	775	GO:MF	guanosine phosphorylase activity	ENSMUSG00000068417,ENSMUSG00000115338,ENSMUSG00000044350
mRNA	WT.MOCK	Post60min	1.62448	15	GO:0005178	0.0237424	70	775	GO:MF	integrin binding	ENSMUSG00000042284,ENSMUSG00000024539,ENSMUSG00000057554,ENSMUSG00000026131,ENSMUSG00000052911,ENSMUSG00000000957,ENSMUSG00000027646,ENSMUSG00000037405,ENSMUSG00000034664,ENSMUSG00000040152,ENSMUSG00000027962,ENSMUSG00000035692,ENSMUSG00000028517,ENSMUSG00000039115,ENSMUSG00000038235
mRNA	WT.MOCK	Post60min	1.62448	13	GO:0140375	0.0237424	56	775	GO:MF	immune receptor activity	ENSMUSG00000030748,ENSMUSG00000024610,ENSMUSG00000028859,ENSMUSG00000025804,ENSMUSG00000035448,ENSMUSG00000015947,ENSMUSG00000026073,ENSMUSG00000045551,ENSMUSG00000031304,ENSMUSG00000030745,ENSMUSG00000023206,ENSMUSG00000017057,ENSMUSG00000059089
mRNA	WT.MOCK	Post60min	1.62448	21	GO:0001664	0.0237424	116	775	GO:MF	G protein-coupled receptor binding	ENSMUSG00000045573,ENSMUSG00000054400,ENSMUSG00000062232,ENSMUSG00000022122,ENSMUSG00000079037,ENSMUSG00000041961,ENSMUSG00000024789,ENSMUSG00000021466,ENSMUSG00000024164,ENSMUSG00000015947,ENSMUSG00000020611,ENSMUSG00000090877,ENSMUSG00000091971,ENSMUSG00000019122,ENSMUSG00000045551,ENSMUSG00000035042,ENSMUSG00000044674,ENSMUSG00000021067,ENSMUSG00000033355,ENSMUSG00000029372,ENSMUSG00000004040
mRNA	WT.MOCK	Post60min	1.6144	4	GO:0016641	0.0242996	6	775	GO:MF	oxidoreductase activity, acting on the CH-NH2 group of donors, oxygen as acceptor	ENSMUSG00000074141,ENSMUSG00000024529,ENSMUSG00000027962,ENSMUSG00000000693
mRNA	WT.MOCK	Post60min	1.6144	20	GO:0030546	0.0242996	109	775	GO:MF	signaling receptor activator activity	ENSMUSG00000045573,ENSMUSG00000058755,ENSMUSG00000054400,ENSMUSG00000001131,ENSMUSG00000026121,ENSMUSG00000014599,ENSMUSG00000031712,ENSMUSG00000039217,ENSMUSG00000042423,ENSMUSG00000001741,ENSMUSG00000040026,ENSMUSG00000019122,ENSMUSG00000002603,ENSMUSG00000038508,ENSMUSG00000035042,ENSMUSG00000028064,ENSMUSG00000005824,ENSMUSG00000020572,ENSMUSG00000029372,ENSMUSG00000045664
mRNA	WT.MOCK	Post60min	1.60402	8	GO:0070566	0.0248874	25	775	GO:MF	adenylyltransferase activity	ENSMUSG00000032265,ENSMUSG00000066861,ENSMUSG00000029561,ENSMUSG00000041827,ENSMUSG00000052776,ENSMUSG00000032661,ENSMUSG00000032690,ENSMUSG00000034575
mRNA	WT.MOCK	Post60min	1.60402	14	GO:0005125	0.0248874	64	775	GO:MF	cytokine activity	ENSMUSG00000058755,ENSMUSG00000054400,ENSMUSG00000001131,ENSMUSG00000014599,ENSMUSG00000031712,ENSMUSG00000039217,ENSMUSG00000001741,ENSMUSG00000019122,ENSMUSG00000002603,ENSMUSG00000038508,ENSMUSG00000035042,ENSMUSG00000005824,ENSMUSG00000020572,ENSMUSG00000029372
mRNA	WT.MOCK	Post60min	1.55741	21	GO:0050839	0.0277071	119	775	GO:MF	cell adhesion molecule binding	ENSMUSG00000042284,ENSMUSG00000024539,ENSMUSG00000057554,ENSMUSG00000026131,ENSMUSG00000052911,ENSMUSG00000000957,ENSMUSG00000005125,ENSMUSG00000025314,ENSMUSG00000062300,ENSMUSG00000027646,ENSMUSG00000052397,ENSMUSG00000048895,ENSMUSG00000037405,ENSMUSG00000034664,ENSMUSG00000040152,ENSMUSG00000027962,ENSMUSG00000035692,ENSMUSG00000040511,ENSMUSG00000028517,ENSMUSG00000039115,ENSMUSG00000038235
mRNA	WT.MOCK	Post60min	1.55358	7	GO:0001653	0.0279524	20	775	GO:MF	peptide receptor activity	ENSMUSG00000022122,ENSMUSG00000029007,ENSMUSG00000025804,ENSMUSG00000035448,ENSMUSG00000045551,ENSMUSG00000052821,ENSMUSG00000049401
mRNA	WT.MOCK	Post60min	1.53909	6	GO:0016814	0.0289006	15	775	GO:MF	hydrolase activity, acting on carbon-nitrogen (but not peptide) bonds, in cyclic amidines	ENSMUSG00000027951,ENSMUSG00000009585,ENSMUSG00000037580,ENSMUSG00000058624,ENSMUSG00000027514,ENSMUSG00000044350
mRNA	WT.MOCK	Post60min	1.39113	10	GO:0004896	0.040632	40	775	GO:MF	cytokine receptor activity	ENSMUSG00000030748,ENSMUSG00000024610,ENSMUSG00000028859,ENSMUSG00000025804,ENSMUSG00000035448,ENSMUSG00000026073,ENSMUSG00000031304,ENSMUSG00000030745,ENSMUSG00000023206,ENSMUSG00000017057
mRNA	WT.MOCK	Post60min	1.39113	4	GO:0099602	0.040632	7	775	GO:MF	neurotransmitter receptor regulator activity	ENSMUSG00000022584,ENSMUSG00000022587,ENSMUSG00000075602,ENSMUSG00000041936
mRNA	WT.MOCK	Post60min	1.39113	4	GO:0016638	0.040632	7	775	GO:MF	oxidoreductase activity, acting on the CH-NH2 group of donors	ENSMUSG00000074141,ENSMUSG00000024529,ENSMUSG00000027962,ENSMUSG00000000693
mRNA	WT.MOCK	Post60min	1.39113	4	GO:0033130	0.040632	7	775	GO:MF	acetylcholine receptor binding	ENSMUSG00000022584,ENSMUSG00000022587,ENSMUSG00000075602,ENSMUSG00000024789
mRNA	WT.MOCK	Post60min	1.39113	4	GO:0030548	0.040632	7	775	GO:MF	acetylcholine receptor regulator activity	ENSMUSG00000022584,ENSMUSG00000022587,ENSMUSG00000075602,ENSMUSG00000041936
mRNA	WT.prgJ	Pre60min	7.85334	8	GO:0008009	1.4017e-08	20	109	GO:MF	chemokine activity	ENSMUSG00000031779,ENSMUSG00000035352,ENSMUSG00000000982,ENSMUSG00000035042,ENSMUSG00000035373,ENSMUSG00000004814,ENSMUSG00000034855,ENSMUSG00000029372
mRNA	WT.prgJ	Pre60min	7.47664	11	GO:0005125	3.33706e-08	64	109	GO:MF	cytokine activity	ENSMUSG00000001131,ENSMUSG00000031779,ENSMUSG00000035352,ENSMUSG00000000982,ENSMUSG00000035042,ENSMUSG00000035373,ENSMUSG00000004814,ENSMUSG00000034855,ENSMUSG00000029372,ENSMUSG00000025746,ENSMUSG00000044701
mRNA	WT.prgJ	Pre60min	7.47664	13	GO:0048018	3.33706e-08	105	109	GO:MF	receptor ligand activity	ENSMUSG00000001131,ENSMUSG00000004791,ENSMUSG00000031779,ENSMUSG00000024486,ENSMUSG00000035352,ENSMUSG00000000982,ENSMUSG00000035042,ENSMUSG00000035373,ENSMUSG00000004814,ENSMUSG00000034855,ENSMUSG00000029372,ENSMUSG00000025746,ENSMUSG00000044701
mRNA	WT.prgJ	Pre60min	7.39453	13	GO:0030546	4.03149e-08	109	109	GO:MF	signaling receptor activator activity	ENSMUSG00000001131,ENSMUSG00000004791,ENSMUSG00000031779,ENSMUSG00000024486,ENSMUSG00000035352,ENSMUSG00000000982,ENSMUSG00000035042,ENSMUSG00000035373,ENSMUSG00000004814,ENSMUSG00000034855,ENSMUSG00000029372,ENSMUSG00000025746,ENSMUSG00000044701
mRNA	WT.prgJ	Pre60min	6.9984	13	GO:0030545	1.00369e-07	121	109	GO:MF	signaling receptor regulator activity	ENSMUSG00000001131,ENSMUSG00000004791,ENSMUSG00000031779,ENSMUSG00000024486,ENSMUSG00000035352,ENSMUSG00000000982,ENSMUSG00000035042,ENSMUSG00000035373,ENSMUSG00000004814,ENSMUSG00000034855,ENSMUSG00000029372,ENSMUSG00000025746,ENSMUSG00000044701
mRNA	WT.prgJ	Pre60min	6.9984	8	GO:0042379	1.00369e-07	30	109	GO:MF	chemokine receptor binding	ENSMUSG00000031779,ENSMUSG00000035352,ENSMUSG00000000982,ENSMUSG00000035042,ENSMUSG00000035373,ENSMUSG00000004814,ENSMUSG00000034855,ENSMUSG00000029372
mRNA	WT.prgJ	Pre60min	5.61751	6	GO:0048020	2.41261e-06	18	109	GO:MF	CCR chemokine receptor binding	ENSMUSG00000031779,ENSMUSG00000035352,ENSMUSG00000000982,ENSMUSG00000035042,ENSMUSG00000035373,ENSMUSG00000004814
mRNA	WT.prgJ	Pre60min	5.53594	12	GO:0005126	2.91109e-06	135	109	GO:MF	cytokine receptor binding	ENSMUSG00000004791,ENSMUSG00000031779,ENSMUSG00000035352,ENSMUSG00000000982,ENSMUSG00000035042,ENSMUSG00000035373,ENSMUSG00000004814,ENSMUSG00000034855,ENSMUSG00000029372,ENSMUSG00000025746,ENSMUSG00000044701,ENSMUSG00000050395
mRNA	WT.prgJ	Pre60min	3.82077	22	GO:0005102	0.000151088	629	109	GO:MF	signaling receptor binding	ENSMUSG00000001131,ENSMUSG00000026235,ENSMUSG00000004791,ENSMUSG00000031779,ENSMUSG00000050953,ENSMUSG00000024486,ENSMUSG00000057465,ENSMUSG00000035352,ENSMUSG00000000982,ENSMUSG00000035042,ENSMUSG00000035373,ENSMUSG00000004814,ENSMUSG00000034855,ENSMUSG00000029372,ENSMUSG00000027313,ENSMUSG00000020707,ENSMUSG00000025746,ENSMUSG00000028517,ENSMUSG00000044701,ENSMUSG00000054855,ENSMUSG00000053338,…
mRNA	WT.prgJ	Pre60min	3.43668	9	GO:0001664	0.00036586	116	109	GO:MF	G protein-coupled receptor binding	ENSMUSG00000031779,ENSMUSG00000057465,ENSMUSG00000035352,ENSMUSG00000000982,ENSMUSG00000035042,ENSMUSG00000035373,ENSMUSG00000004814,ENSMUSG00000034855,ENSMUSG00000029372
mRNA	WT.prgJ	Pre60min	3.21364	7	GO:0005539	0.00061145	69	109	GO:MF	glycosaminoglycan binding	ENSMUSG00000043822,ENSMUSG00000031375,ENSMUSG00000024486,ENSMUSG00000053846,ENSMUSG00000035042,ENSMUSG00000035373,ENSMUSG00000034855
mRNA	WT.prgJ	Pre60min	3.20967	6	GO:0008201	0.000617059	47	109	GO:MF	heparin binding	ENSMUSG00000043822,ENSMUSG00000024486,ENSMUSG00000053846,ENSMUSG00000035042,ENSMUSG00000035373,ENSMUSG00000034855
mRNA	WT.prgJ	Pre60min	3.1787	5	GO:0005201	0.000662669	29	109	GO:MF	extracellular matrix structural constituent	ENSMUSG00000031375,ENSMUSG00000001506,ENSMUSG00000029661,ENSMUSG00000027073,ENSMUSG00000028364
mRNA	WT.prgJ	Pre60min	3.1506	4	GO:0042056	0.000706972	15	109	GO:MF	chemoattractant activity	ENSMUSG00000004791,ENSMUSG00000000982,ENSMUSG00000035042,ENSMUSG00000034855
mRNA	WT.prgJ	Pre60min	3.04103	3	GO:0031726	0.000909858	6	109	GO:MF	CCR1 chemokine receptor binding	ENSMUSG00000000982,ENSMUSG00000035042,ENSMUSG00000035373
mRNA	WT.prgJ	Pre60min	2.42149	2	GO:0030021	0.00378886	2	109	GO:MF	extracellular matrix structural constituent conferring compression resistance	ENSMUSG00000031375,ENSMUSG00000027073
mRNA	WT.prgJ	Pre60min	1.7968	3	GO:0060229	0.015966	15	109	GO:MF	lipase activator activity	ENSMUSG00000035352,ENSMUSG00000000982,ENSMUSG00000035042
mRNA	WT.prgJ	Pre60min	1.7968	3	GO:0016004	0.015966	15	109	GO:MF	phospholipase activator activity	ENSMUSG00000035352,ENSMUSG00000000982,ENSMUSG00000035042
mRNA	WT.prgJ	Pre60min	1.73078	4	GO:0008083	0.0185876	36	109	GO:MF	growth factor activity	ENSMUSG00000001131,ENSMUSG00000004791,ENSMUSG00000024486,ENSMUSG00000025746
mRNA	WT.prgJ	Pre60min	1.52846	2	GO:0031727	0.0296166	5	109	GO:MF	CCR2 chemokine receptor binding	ENSMUSG00000035352,ENSMUSG00000035373
mRNA	WT.prgJ	Pre60min	1.37691	2	GO:0048407	0.0419845	6	109	GO:MF	platelet-derived growth factor binding	ENSMUSG00000001506,ENSMUSG00000029661
mRNA	WT.prgJ	Pre60min	1.37339	6	GO:1901681	0.0423262	113	109	GO:MF	sulfur compound binding	ENSMUSG00000043822,ENSMUSG00000024486,ENSMUSG00000053846,ENSMUSG00000035042,ENSMUSG00000035373,ENSMUSG00000034855
mRNA	WT.prgJ	Post60min	3.05309	33	GO:0000978	0.000884931	431	293	GO:MF	RNA polymerase II cis-regulatory region sequence-specific DNA binding	ENSMUSG00000018476,ENSMUSG00000040721,ENSMUSG00000034429,ENSMUSG00000068966,ENSMUSG00000024985,ENSMUSG00000031134,ENSMUSG00000033730,ENSMUSG00000038872,ENSMUSG00000038418,ENSMUSG00000055148,ENSMUSG00000055053,ENSMUSG00000076431,ENSMUSG00000038797,ENSMUSG00000024140,ENSMUSG00000021250,ENSMUSG00000023034,ENSMUSG00000003032,ENSMUSG00000074622,ENSMUSG00000000282,ENSMUSG00000020893,ENSMUSG00000026826,…
mRNA	WT.prgJ	Post60min	3.05309	33	GO:0000987	0.000884931	445	293	GO:MF	cis-regulatory region sequence-specific DNA binding	ENSMUSG00000018476,ENSMUSG00000040721,ENSMUSG00000034429,ENSMUSG00000068966,ENSMUSG00000024985,ENSMUSG00000031134,ENSMUSG00000033730,ENSMUSG00000038872,ENSMUSG00000038418,ENSMUSG00000055148,ENSMUSG00000055053,ENSMUSG00000076431,ENSMUSG00000038797,ENSMUSG00000024140,ENSMUSG00000021250,ENSMUSG00000023034,ENSMUSG00000003032,ENSMUSG00000074622,ENSMUSG00000000282,ENSMUSG00000020893,ENSMUSG00000026826,…
mRNA	WT.prgJ	Post60min	3.05309	20	GO:0001216	0.000884931	200	293	GO:MF	DNA-binding transcription activator activity	ENSMUSG00000024985,ENSMUSG00000033730,ENSMUSG00000038418,ENSMUSG00000055053,ENSMUSG00000076431,ENSMUSG00000038797,ENSMUSG00000024140,ENSMUSG00000021250,ENSMUSG00000023034,ENSMUSG00000003032,ENSMUSG00000074622,ENSMUSG00000026826,ENSMUSG00000032402,ENSMUSG00000059824,ENSMUSG00000022389,ENSMUSG00000037007,ENSMUSG00000068551,ENSMUSG00000045598,ENSMUSG00000032411,ENSMUSG00000034522
mRNA	WT.prgJ	Post60min	3.05309	20	GO:0001228	0.000884931	197	293	GO:MF	DNA-binding transcription activator activity, RNA polymerase II-specific	ENSMUSG00000024985,ENSMUSG00000033730,ENSMUSG00000038418,ENSMUSG00000055053,ENSMUSG00000076431,ENSMUSG00000038797,ENSMUSG00000024140,ENSMUSG00000021250,ENSMUSG00000023034,ENSMUSG00000003032,ENSMUSG00000074622,ENSMUSG00000026826,ENSMUSG00000032402,ENSMUSG00000059824,ENSMUSG00000022389,ENSMUSG00000037007,ENSMUSG00000068551,ENSMUSG00000045598,ENSMUSG00000032411,ENSMUSG00000034522
mRNA	WT.prgJ	Post60min	2.56475	34	GO:0000977	0.00272424	510	293	GO:MF	RNA polymerase II transcription regulatory region sequence-specific DNA binding	ENSMUSG00000018476,ENSMUSG00000040721,ENSMUSG00000034429,ENSMUSG00000068966,ENSMUSG00000024985,ENSMUSG00000031134,ENSMUSG00000033730,ENSMUSG00000038872,ENSMUSG00000038418,ENSMUSG00000055148,ENSMUSG00000055053,ENSMUSG00000076431,ENSMUSG00000038797,ENSMUSG00000024140,ENSMUSG00000021250,ENSMUSG00000023034,ENSMUSG00000003032,ENSMUSG00000074622,ENSMUSG00000000282,ENSMUSG00000020893,ENSMUSG00000026826,…
mRNA	WT.prgJ	Post60min	2.56475	11	GO:0004930	0.00272424	76	293	GO:MF	G protein-coupled receptor activity	ENSMUSG00000067714,ENSMUSG00000031785,ENSMUSG00000021886,ENSMUSG00000026228,ENSMUSG00000045382,ENSMUSG00000052336,ENSMUSG00000036353,ENSMUSG00000036362,ENSMUSG00000033446,ENSMUSG00000048965,ENSMUSG00000051212
mRNA	WT.prgJ	Post60min	2.56475	23	GO:0038023	0.00272424	283	293	GO:MF	signaling receptor activity	ENSMUSG00000067714,ENSMUSG00000031785,ENSMUSG00000021886,ENSMUSG00000026228,ENSMUSG00000014361,ENSMUSG00000074743,ENSMUSG00000075122,ENSMUSG00000045382,ENSMUSG00000052336,ENSMUSG00000023034,ENSMUSG00000015468,ENSMUSG00000026826,ENSMUSG00000023349,ENSMUSG00000032012,ENSMUSG00000030745,ENSMUSG00000036353,ENSMUSG00000036362,ENSMUSG00000045322,ENSMUSG00000020889,ENSMUSG00000033446,ENSMUSG00000048965,…
mRNA	WT.prgJ	Post60min	2.56475	23	GO:0060089	0.00272424	283	293	GO:MF	molecular transducer activity	ENSMUSG00000067714,ENSMUSG00000031785,ENSMUSG00000021886,ENSMUSG00000026228,ENSMUSG00000014361,ENSMUSG00000074743,ENSMUSG00000075122,ENSMUSG00000045382,ENSMUSG00000052336,ENSMUSG00000023034,ENSMUSG00000015468,ENSMUSG00000026826,ENSMUSG00000023349,ENSMUSG00000032012,ENSMUSG00000030745,ENSMUSG00000036353,ENSMUSG00000036362,ENSMUSG00000045322,ENSMUSG00000020889,ENSMUSG00000033446,ENSMUSG00000048965,…
mRNA	WT.prgJ	Post60min	2.29501	30	GO:0000981	0.00506975	443	293	GO:MF	DNA-binding transcription factor activity, RNA polymerase II-specific	ENSMUSG00000040721,ENSMUSG00000034429,ENSMUSG00000068966,ENSMUSG00000024985,ENSMUSG00000033730,ENSMUSG00000038872,ENSMUSG00000038418,ENSMUSG00000055148,ENSMUSG00000055053,ENSMUSG00000076431,ENSMUSG00000038797,ENSMUSG00000024140,ENSMUSG00000021250,ENSMUSG00000023034,ENSMUSG00000003032,ENSMUSG00000074622,ENSMUSG00000000282,ENSMUSG00000026826,ENSMUSG00000032402,ENSMUSG00000059824,ENSMUSG00000022389,…
mRNA	WT.prgJ	Post60min	2.0576	3	GO:0008061	0.00875791	4	293	GO:MF	chitin binding	ENSMUSG00000028189,ENSMUSG00000040809,ENSMUSG00000063779
mRNA	WT.prgJ	Post60min	1.91262	35	GO:0000976	0.0122286	585	293	GO:MF	transcription cis-regulatory region binding	ENSMUSG00000018476,ENSMUSG00000040721,ENSMUSG00000034429,ENSMUSG00000068966,ENSMUSG00000024985,ENSMUSG00000031134,ENSMUSG00000033730,ENSMUSG00000038872,ENSMUSG00000038418,ENSMUSG00000055148,ENSMUSG00000055053,ENSMUSG00000076431,ENSMUSG00000026187,ENSMUSG00000038797,ENSMUSG00000024140,ENSMUSG00000021250,ENSMUSG00000023034,ENSMUSG00000003032,ENSMUSG00000074622,ENSMUSG00000000282,ENSMUSG00000020893,…
mRNA	WT.prgJ	Post60min	1.91262	36	GO:1990837	0.0122286	618	293	GO:MF	sequence-specific double-stranded DNA binding	ENSMUSG00000018476,ENSMUSG00000040721,ENSMUSG00000034429,ENSMUSG00000068966,ENSMUSG00000024985,ENSMUSG00000031134,ENSMUSG00000033730,ENSMUSG00000038872,ENSMUSG00000038418,ENSMUSG00000055148,ENSMUSG00000055053,ENSMUSG00000076431,ENSMUSG00000026187,ENSMUSG00000038797,ENSMUSG00000024140,ENSMUSG00000021250,ENSMUSG00000023034,ENSMUSG00000003032,ENSMUSG00000074622,ENSMUSG00000000282,ENSMUSG00000020893,…
mRNA	WT.prgJ	Post60min	1.91262	35	GO:0001067	0.0122286	589	293	GO:MF	transcription regulatory region nucleic acid binding	ENSMUSG00000018476,ENSMUSG00000040721,ENSMUSG00000034429,ENSMUSG00000068966,ENSMUSG00000024985,ENSMUSG00000031134,ENSMUSG00000033730,ENSMUSG00000038872,ENSMUSG00000038418,ENSMUSG00000055148,ENSMUSG00000055053,ENSMUSG00000076431,ENSMUSG00000026187,ENSMUSG00000038797,ENSMUSG00000024140,ENSMUSG00000021250,ENSMUSG00000023034,ENSMUSG00000003032,ENSMUSG00000074622,ENSMUSG00000000282,ENSMUSG00000020893,…
mRNA	WT.prgJ	Post60min	1.91262	30	GO:0003700	0.0122286	476	293	GO:MF	DNA-binding transcription factor activity	ENSMUSG00000040721,ENSMUSG00000034429,ENSMUSG00000068966,ENSMUSG00000024985,ENSMUSG00000033730,ENSMUSG00000038872,ENSMUSG00000038418,ENSMUSG00000055148,ENSMUSG00000055053,ENSMUSG00000076431,ENSMUSG00000038797,ENSMUSG00000024140,ENSMUSG00000021250,ENSMUSG00000023034,ENSMUSG00000003032,ENSMUSG00000074622,ENSMUSG00000000282,ENSMUSG00000026826,ENSMUSG00000032402,ENSMUSG00000059824,ENSMUSG00000022389,…
mRNA	WT.prgJ	Post60min	1.91262	39	GO:0043565	0.0122286	689	293	GO:MF	sequence-specific DNA binding	ENSMUSG00000018476,ENSMUSG00000040721,ENSMUSG00000034429,ENSMUSG00000039852,ENSMUSG00000068966,ENSMUSG00000024985,ENSMUSG00000031134,ENSMUSG00000033730,ENSMUSG00000038872,ENSMUSG00000038418,ENSMUSG00000055148,ENSMUSG00000055053,ENSMUSG00000076431,ENSMUSG00000026187,ENSMUSG00000038797,ENSMUSG00000024140,ENSMUSG00000021250,ENSMUSG00000023034,ENSMUSG00000003032,ENSMUSG00000074622,ENSMUSG00000000282,…
mRNA	WT.prgJ	Post60min	1.62018	38	GO:0003690	0.0239783	691	293	GO:MF	double-stranded DNA binding	ENSMUSG00000018476,ENSMUSG00000040721,ENSMUSG00000070390,ENSMUSG00000034429,ENSMUSG00000068966,ENSMUSG00000024985,ENSMUSG00000031134,ENSMUSG00000033730,ENSMUSG00000038872,ENSMUSG00000038418,ENSMUSG00000055148,ENSMUSG00000055053,ENSMUSG00000076431,ENSMUSG00000026187,ENSMUSG00000038797,ENSMUSG00000024140,ENSMUSG00000021250,ENSMUSG00000023034,ENSMUSG00000003032,ENSMUSG00000074622,ENSMUSG00000000282,…
mRNA	prgJ.MOCK	Pre60min	13.9004	18	GO:0048018	1.25785e-14	105	104	GO:MF	receptor ligand activity	ENSMUSG00000051379,ENSMUSG00000004296,ENSMUSG00000029380,ENSMUSG00000039217,ENSMUSG00000027398,ENSMUSG00000041324,ENSMUSG00000058427,ENSMUSG00000035678,ENSMUSG00000026700,ENSMUSG00000024486,ENSMUSG00000016529,ENSMUSG00000027399,ENSMUSG00000000982,ENSMUSG00000018930,ENSMUSG00000024401,ENSMUSG00000034855,ENSMUSG00000045664,ENSMUSG00000029379
mRNA	prgJ.MOCK	Pre60min	13.9004	19	GO:0030545	1.25785e-14	121	104	GO:MF	signaling receptor regulator activity	ENSMUSG00000051379,ENSMUSG00000004296,ENSMUSG00000029380,ENSMUSG00000039217,ENSMUSG00000027398,ENSMUSG00000041324,ENSMUSG00000058427,ENSMUSG00000035678,ENSMUSG00000026700,ENSMUSG00000024486,ENSMUSG00000016529,ENSMUSG00000027399,ENSMUSG00000000982,ENSMUSG00000018930,ENSMUSG00000024401,ENSMUSG00000022586,ENSMUSG00000034855,ENSMUSG00000045664,ENSMUSG00000029379
mRNA	prgJ.MOCK	Pre60min	13.7736	18	GO:0030546	1.68438e-14	109	104	GO:MF	signaling receptor activator activity	ENSMUSG00000051379,ENSMUSG00000004296,ENSMUSG00000029380,ENSMUSG00000039217,ENSMUSG00000027398,ENSMUSG00000041324,ENSMUSG00000058427,ENSMUSG00000035678,ENSMUSG00000026700,ENSMUSG00000024486,ENSMUSG00000016529,ENSMUSG00000027399,ENSMUSG00000000982,ENSMUSG00000018930,ENSMUSG00000024401,ENSMUSG00000034855,ENSMUSG00000045664,ENSMUSG00000029379
mRNA	prgJ.MOCK	Pre60min	13.6951	15	GO:0005125	2.01767e-14	64	104	GO:MF	cytokine activity	ENSMUSG00000004296,ENSMUSG00000029380,ENSMUSG00000039217,ENSMUSG00000027398,ENSMUSG00000041324,ENSMUSG00000058427,ENSMUSG00000035678,ENSMUSG00000026700,ENSMUSG00000016529,ENSMUSG00000027399,ENSMUSG00000000982,ENSMUSG00000018930,ENSMUSG00000024401,ENSMUSG00000034855,ENSMUSG00000029379
mRNA	prgJ.MOCK	Pre60min	8.78786	15	GO:0005126	1.62983e-09	135	104	GO:MF	cytokine receptor binding	ENSMUSG00000004296,ENSMUSG00000029380,ENSMUSG00000039217,ENSMUSG00000027398,ENSMUSG00000058427,ENSMUSG00000035678,ENSMUSG00000026700,ENSMUSG00000016529,ENSMUSG00000027399,ENSMUSG00000000982,ENSMUSG00000018930,ENSMUSG00000024401,ENSMUSG00000043953,ENSMUSG00000034855,ENSMUSG00000029379
mRNA	prgJ.MOCK	Pre60min	7.36856	33	GO:0098772	4.27992e-08	921	104	GO:MF	molecular function regulator activity	ENSMUSG00000026721,ENSMUSG00000020536,ENSMUSG00000051379,ENSMUSG00000048126,ENSMUSG00000038037,ENSMUSG00000004296,ENSMUSG00000053113,ENSMUSG00000029380,ENSMUSG00000039217,ENSMUSG00000027398,ENSMUSG00000041324,ENSMUSG00000032496,ENSMUSG00000040435,ENSMUSG00000032484,ENSMUSG00000058427,ENSMUSG00000035678,ENSMUSG00000026700,ENSMUSG00000048895,ENSMUSG00000068129,ENSMUSG00000028214,ENSMUSG00000024486,…
mRNA	prgJ.MOCK	Pre60min	6.67615	26	GO:0005102	2.1079e-07	629	104	GO:MF	signaling receptor binding	ENSMUSG00000051379,ENSMUSG00000038037,ENSMUSG00000004296,ENSMUSG00000029380,ENSMUSG00000039217,ENSMUSG00000027398,ENSMUSG00000041324,ENSMUSG00000031538,ENSMUSG00000058427,ENSMUSG00000035678,ENSMUSG00000026700,ENSMUSG00000048895,ENSMUSG00000024486,ENSMUSG00000016529,ENSMUSG00000027399,ENSMUSG00000000982,ENSMUSG00000018930,ENSMUSG00000024401,ENSMUSG00000043953,ENSMUSG00000022586,ENSMUSG00000034855,…
mRNA	prgJ.MOCK	Pre60min	5.82369	7	GO:0042379	1.50074e-06	30	104	GO:MF	chemokine receptor binding	ENSMUSG00000029380,ENSMUSG00000058427,ENSMUSG00000000982,ENSMUSG00000018930,ENSMUSG00000043953,ENSMUSG00000034855,ENSMUSG00000029379
mRNA	prgJ.MOCK	Pre60min	5.58329	6	GO:0008009	2.61039e-06	20	104	GO:MF	chemokine activity	ENSMUSG00000029380,ENSMUSG00000058427,ENSMUSG00000000982,ENSMUSG00000018930,ENSMUSG00000034855,ENSMUSG00000029379
mRNA	prgJ.MOCK	Pre60min	4.39439	4	GO:0045236	4.03281e-05	8	104	GO:MF	CXCR chemokine receptor binding	ENSMUSG00000029380,ENSMUSG00000058427,ENSMUSG00000034855,ENSMUSG00000029379
mRNA	prgJ.MOCK	Pre60min	2.60579	7	GO:0002020	0.00247865	91	104	GO:MF	protease binding	ENSMUSG00000001506,ENSMUSG00000024778,ENSMUSG00000026822,ENSMUSG00000019850,ENSMUSG00000048895,ENSMUSG00000024401,ENSMUSG00000006403
mRNA	prgJ.MOCK	Pre60min	2.07329	7	GO:0001664	0.00844707	116	104	GO:MF	G protein-coupled receptor binding	ENSMUSG00000029380,ENSMUSG00000058427,ENSMUSG00000000982,ENSMUSG00000018930,ENSMUSG00000043953,ENSMUSG00000034855,ENSMUSG00000029379
mRNA	prgJ.MOCK	Pre60min	2.07329	4	GO:0005201	0.00844707	29	104	GO:MF	extracellular matrix structural constituent	ENSMUSG00000048126,ENSMUSG00000031375,ENSMUSG00000001506,ENSMUSG00000018593
mRNA	prgJ.MOCK	Pre60min	2.07329	11	GO:0038023	0.00844707	283	104	GO:MF	signaling receptor activity	ENSMUSG00000004296,ENSMUSG00000024778,ENSMUSG00000026582,ENSMUSG00000028965,ENSMUSG00000028341,ENSMUSG00000043953,ENSMUSG00000030142,ENSMUSG00000042265,ENSMUSG00000063234,ENSMUSG00000023206,ENSMUSG00000040717
mRNA	prgJ.MOCK	Pre60min	2.07329	11	GO:0060089	0.00844707	283	104	GO:MF	molecular transducer activity	ENSMUSG00000004296,ENSMUSG00000024778,ENSMUSG00000026582,ENSMUSG00000028965,ENSMUSG00000028341,ENSMUSG00000043953,ENSMUSG00000030142,ENSMUSG00000042265,ENSMUSG00000063234,ENSMUSG00000023206,ENSMUSG00000040717
mRNA	prgJ.MOCK	Pre60min	2.03973	78	GO:0005515	0.00912575	5442	104	GO:MF	protein binding	ENSMUSG00000030156,ENSMUSG00000038550,ENSMUSG00000026721,ENSMUSG00000054385,ENSMUSG00000020536,ENSMUSG00000051379,ENSMUSG00000048126,ENSMUSG00000038037,ENSMUSG00000056071,ENSMUSG00000004296,ENSMUSG00000053820,ENSMUSG00000031375,ENSMUSG00000053113,ENSMUSG00000001506,ENSMUSG00000024778,ENSMUSG00000029380,ENSMUSG00000039217,ENSMUSG00000027398,ENSMUSG00000041324,ENSMUSG00000018899,ENSMUSG00000026822,…
mRNA	prgJ.MOCK	Pre60min	1.89697	5	GO:0004866	0.0126774	60	104	GO:MF	endopeptidase inhibitor activity	ENSMUSG00000048126,ENSMUSG00000032496,ENSMUSG00000032484,ENSMUSG00000068129,ENSMUSG00000017002
mRNA	prgJ.MOCK	Pre60min	1.8885	5	GO:0030414	0.0129271	61	104	GO:MF	peptidase inhibitor activity	ENSMUSG00000048126,ENSMUSG00000032496,ENSMUSG00000032484,ENSMUSG00000068129,ENSMUSG00000017002
mRNA	prgJ.MOCK	Pre60min	1.85307	4	GO:0008083	0.0140259	36	104	GO:MF	growth factor activity	ENSMUSG00000004296,ENSMUSG00000029380,ENSMUSG00000041324,ENSMUSG00000024486
mRNA	prgJ.MOCK	Pre60min	1.73015	3	GO:0048020	0.0186145	18	104	GO:MF	CCR chemokine receptor binding	ENSMUSG00000000982,ENSMUSG00000018930,ENSMUSG00000043953
mRNA	prgJ.MOCK	Pre60min	1.73015	5	GO:0005539	0.0186145	69	104	GO:MF	glycosaminoglycan binding	ENSMUSG00000031375,ENSMUSG00000032496,ENSMUSG00000024486,ENSMUSG00000053846,ENSMUSG00000034855
mRNA	prgJ.MOCK	Pre60min	1.73015	4	GO:0004896	0.0186145	40	104	GO:MF	cytokine receptor activity	ENSMUSG00000004296,ENSMUSG00000043953,ENSMUSG00000023206,ENSMUSG00000040717
mRNA	prgJ.MOCK	Pre60min	1.69324	5	GO:0070851	0.0202658	71	104	GO:MF	growth factor receptor binding	ENSMUSG00000051379,ENSMUSG00000027398,ENSMUSG00000024486,ENSMUSG00000016529,ENSMUSG00000027399
mRNA	prgJ.MOCK	Pre60min	1.57894	5	GO:0061135	0.0263672	76	104	GO:MF	endopeptidase regulator activity	ENSMUSG00000048126,ENSMUSG00000032496,ENSMUSG00000032484,ENSMUSG00000068129,ENSMUSG00000017002
mRNA	prgJ.MOCK	Pre60min	1.54914	4	GO:0008201	0.02824	47	104	GO:MF	heparin binding	ENSMUSG00000032496,ENSMUSG00000024486,ENSMUSG00000053846,ENSMUSG00000034855
mRNA	prgJ.MOCK	Pre60min	1.54914	2	GO:0031726	0.02824	6	104	GO:MF	CCR1 chemokine receptor binding	ENSMUSG00000000982,ENSMUSG00000018930
mRNA	prgJ.MOCK	Pre60min	1.5162	3	GO:0005164	0.0304651	23	104	GO:MF	tumor necrosis factor receptor binding	ENSMUSG00000035678,ENSMUSG00000026700,ENSMUSG00000024401
mRNA	prgJ.MOCK	Pre60min	1.4448	2	GO:0031730	0.0359086	7	104	GO:MF	CCR5 chemokine receptor binding	ENSMUSG00000000982,ENSMUSG00000018930
mRNA	prgJ.MOCK	Pre60min	1.39107	3	GO:0050840	0.0406379	26	104	GO:MF	extracellular matrix binding	ENSMUSG00000031375,ENSMUSG00000018593,ENSMUSG00000038463
mRNA	prgJ.MOCK	Pre60min	1.38538	2	GO:0030020	0.0411733	8	104	GO:MF	extracellular matrix structural constituent conferring tensile strength	ENSMUSG00000048126,ENSMUSG00000001506
mRNA	prgJ.MOCK	Pre60min	1.38538	4	GO:0140375	0.0411733	56	104	GO:MF	immune receptor activity	ENSMUSG00000004296,ENSMUSG00000043953,ENSMUSG00000023206,ENSMUSG00000040717
mRNA	prgJ.MOCK	Pre60min	1.38538	2	GO:0016702	0.0411733	8	104	GO:MF	oxidoreductase activity, acting on single donors with incorporation of molecular oxygen, incorporation of two atoms of oxygen	ENSMUSG00000032487,ENSMUSG00000020629
mRNA	prgJ.MOCK	Pre60min	1.38538	2	GO:0016701	0.0411733	8	104	GO:MF	oxidoreductase activity, acting on single donors with incorporation of molecular oxygen	ENSMUSG00000032487,ENSMUSG00000020629
mRNA	prgJ.MOCK	Pre60min	1.38538	8	GO:0005509	0.0411733	222	104	GO:MF	calcium ion binding	ENSMUSG00000030156,ENSMUSG00000056071,ENSMUSG00000018593,ENSMUSG00000048895,ENSMUSG00000027347,ENSMUSG00000026582,ENSMUSG00000030142,ENSMUSG00000103088
mRNA	prgJ.MOCK	Pre60min	1.33552	3	GO:0004869	0.0461828	29	104	GO:MF	cysteine-type endopeptidase inhibitor activity	ENSMUSG00000032496,ENSMUSG00000032484,ENSMUSG00000068129
mRNA	prgJ.MOCK	Pre60min	1.329	3	GO:0032813	0.0468814	30	104	GO:MF	tumor necrosis factor receptor superfamily binding	ENSMUSG00000035678,ENSMUSG00000026700,ENSMUSG00000024401
mRNA	prgJ.MOCK	Pre60min	1.329	5	GO:0061134	0.0468814	96	104	GO:MF	peptidase regulator activity	ENSMUSG00000048126,ENSMUSG00000032496,ENSMUSG00000032484,ENSMUSG00000068129,ENSMUSG00000017002
mRNA	prgJ.MOCK	Pre60min	1.329	2	GO:0019957	0.0468814	9	104	GO:MF	C-C chemokine binding	ENSMUSG00000044786,ENSMUSG00000043953
mRNA	prgJ.MOCK	Post60min	10.9644	64	GO:0038023	1.0853e-11	283	753	GO:MF	signaling receptor activity	ENSMUSG00000039116,ENSMUSG00000030748,ENSMUSG00000071311,ENSMUSG00000056529,ENSMUSG00000022122,ENSMUSG00000057143,ENSMUSG00000026814,ENSMUSG00000044827,ENSMUSG00000036381,ENSMUSG00000030365,ENSMUSG00000044583,ENSMUSG00000060441,ENSMUSG00000000532,ENSMUSG00000018500,ENSMUSG00000028859,ENSMUSG00000026235,ENSMUSG00000024431,ENSMUSG00000032089,ENSMUSG00000002897,ENSMUSG00000009376,ENSMUSG00000026923,…
mRNA	prgJ.MOCK	Post60min	10.9644	64	GO:0060089	1.0853e-11	283	753	GO:MF	molecular transducer activity	ENSMUSG00000039116,ENSMUSG00000030748,ENSMUSG00000071311,ENSMUSG00000056529,ENSMUSG00000022122,ENSMUSG00000057143,ENSMUSG00000026814,ENSMUSG00000044827,ENSMUSG00000036381,ENSMUSG00000030365,ENSMUSG00000044583,ENSMUSG00000060441,ENSMUSG00000000532,ENSMUSG00000018500,ENSMUSG00000028859,ENSMUSG00000026235,ENSMUSG00000024431,ENSMUSG00000032089,ENSMUSG00000002897,ENSMUSG00000009376,ENSMUSG00000026923,…
mRNA	prgJ.MOCK	Post60min	7.10762	45	GO:0004888	7.8051e-08	200	753	GO:MF	transmembrane signaling receptor activity	ENSMUSG00000039116,ENSMUSG00000030748,ENSMUSG00000071311,ENSMUSG00000056529,ENSMUSG00000022122,ENSMUSG00000026814,ENSMUSG00000044827,ENSMUSG00000036381,ENSMUSG00000030365,ENSMUSG00000044583,ENSMUSG00000000532,ENSMUSG00000018500,ENSMUSG00000028859,ENSMUSG00000026235,ENSMUSG00000032089,ENSMUSG00000002897,ENSMUSG00000009376,ENSMUSG00000026923,ENSMUSG00000032860,ENSMUSG00000021466,ENSMUSG00000037759,…
mRNA	prgJ.MOCK	Post60min	6.82077	96	GO:0005102	1.51089e-07	629	753	GO:MF	signaling receptor binding	ENSMUSG00000045573,ENSMUSG00000058755,ENSMUSG00000042284,ENSMUSG00000026981,ENSMUSG00000001131,ENSMUSG00000022584,ENSMUSG00000062232,ENSMUSG00000038349,ENSMUSG00000022122,ENSMUSG00000026814,ENSMUSG00000042700,ENSMUSG00000003283,ENSMUSG00000007655,ENSMUSG00000044827,ENSMUSG00000026131,ENSMUSG00000030365,ENSMUSG00000026942,ENSMUSG00000036469,ENSMUSG00000026121,ENSMUSG00000021877,ENSMUSG00000014599,…
mRNA	prgJ.MOCK	Post60min	4.21263	11	GO:0038187	6.12876e-05	22	753	GO:MF	pattern recognition receptor activity	ENSMUSG00000056529,ENSMUSG00000057143,ENSMUSG00000044583,ENSMUSG00000060441,ENSMUSG00000030921,ENSMUSG00000027995,ENSMUSG00000025779,ENSMUSG00000066258,ENSMUSG00000055994,ENSMUSG00000038058,ENSMUSG00000057596
mRNA	prgJ.MOCK	Post60min	4.21263	6	GO:0001730	6.12876e-05	6	753	GO:MF	2'-5'-oligoadenylate synthetase activity	ENSMUSG00000066861,ENSMUSG00000029561,ENSMUSG00000041827,ENSMUSG00000052776,ENSMUSG00000032661,ENSMUSG00000032690
mRNA	prgJ.MOCK	Post60min	3.53098	8	GO:0035325	0.000294454	13	753	GO:MF	Toll-like receptor binding	ENSMUSG00000044827,ENSMUSG00000032508,ENSMUSG00000040026,ENSMUSG00000021457,ENSMUSG00000051498,ENSMUSG00000027995,ENSMUSG00000056054,ENSMUSG00000025779
mRNA	prgJ.MOCK	Post60min	3.50642	9	GO:0003950	0.000311586	17	753	GO:MF	NAD+ ADP-ribosyltransferase activity	ENSMUSG00000034422,ENSMUSG00000021725,ENSMUSG00000063268,ENSMUSG00000029826,ENSMUSG00000022906,ENSMUSG00000038507,ENSMUSG00000032392,ENSMUSG00000034640,ENSMUSG00000037997
mRNA	prgJ.MOCK	Post60min	3.47301	68	GO:0003700	0.000336502	476	753	GO:MF	DNA-binding transcription factor activity	ENSMUSG00000056592,ENSMUSG00000046179,ENSMUSG00000018654,ENSMUSG00000074220,ENSMUSG00000046982,ENSMUSG00000023991,ENSMUSG00000041483,ENSMUSG00000049657,ENSMUSG00000003382,ENSMUSG00000056501,ENSMUSG00000094870,ENSMUSG00000030199,ENSMUSG00000021109,ENSMUSG00000026628,ENSMUSG00000038151,ENSMUSG00000071637,ENSMUSG00000021366,ENSMUSG00000029135,ENSMUSG00000024431,ENSMUSG00000039377,ENSMUSG00000052837,…
mRNA	prgJ.MOCK	Post60min	3.39139	8	GO:1990404	0.000406082	14	753	GO:MF	NAD+-protein ADP-ribosyltransferase activity	ENSMUSG00000034422,ENSMUSG00000021725,ENSMUSG00000063268,ENSMUSG00000022906,ENSMUSG00000038507,ENSMUSG00000032392,ENSMUSG00000034640,ENSMUSG00000037997
mRNA	prgJ.MOCK	Post60min	3.39139	64	GO:0000981	0.000406082	443	753	GO:MF	DNA-binding transcription factor activity, RNA polymerase II-specific	ENSMUSG00000056592,ENSMUSG00000046179,ENSMUSG00000018654,ENSMUSG00000074220,ENSMUSG00000046982,ENSMUSG00000023991,ENSMUSG00000041483,ENSMUSG00000049657,ENSMUSG00000003382,ENSMUSG00000056501,ENSMUSG00000094870,ENSMUSG00000030199,ENSMUSG00000021109,ENSMUSG00000026628,ENSMUSG00000038151,ENSMUSG00000071637,ENSMUSG00000021366,ENSMUSG00000029135,ENSMUSG00000039377,ENSMUSG00000052837,ENSMUSG00000029178,…
mRNA	prgJ.MOCK	Post60min	3.2914	13	GO:0016763	0.000511211	38	753	GO:MF	pentosyltransferase activity	ENSMUSG00000034422,ENSMUSG00000021725,ENSMUSG00000068417,ENSMUSG00000063268,ENSMUSG00000115338,ENSMUSG00000020572,ENSMUSG00000029826,ENSMUSG00000022906,ENSMUSG00000044350,ENSMUSG00000038507,ENSMUSG00000032392,ENSMUSG00000034640,ENSMUSG00000037997
mRNA	prgJ.MOCK	Post60min	3.26302	7	GO:0050700	0.000545729	11	753	GO:MF	CARD domain binding	ENSMUSG00000033538,ENSMUSG00000046879,ENSMUSG00000025888,ENSMUSG00000078853,ENSMUSG00000041135,ENSMUSG00000055994,ENSMUSG00000038058
mRNA	prgJ.MOCK	Post60min	3.15515	101	GO:0140110	0.000699599	817	753	GO:MF	transcription regulator activity	ENSMUSG00000056592,ENSMUSG00000046179,ENSMUSG00000064128,ENSMUSG00000018654,ENSMUSG00000034422,ENSMUSG00000074220,ENSMUSG00000046982,ENSMUSG00000032280,ENSMUSG00000023991,ENSMUSG00000026946,ENSMUSG00000057143,ENSMUSG00000041483,ENSMUSG00000049657,ENSMUSG00000063268,ENSMUSG00000002307,ENSMUSG00000003382,ENSMUSG00000063550,ENSMUSG00000056501,ENSMUSG00000037447,ENSMUSG00000057367,ENSMUSG00000094870,…
mRNA	prgJ.MOCK	Post60min	2.99357	60	GO:0008270	0.00101491	423	753	GO:MF	zinc ion binding	ENSMUSG00000039501,ENSMUSG00000040943,ENSMUSG00000001131,ENSMUSG00000038866,ENSMUSG00000027639,ENSMUSG00000057143,ENSMUSG00000023030,ENSMUSG00000009585,ENSMUSG00000022534,ENSMUSG00000042726,ENSMUSG00000090215,ENSMUSG00000004947,ENSMUSG00000024457,ENSMUSG00000026942,ENSMUSG00000057367,ENSMUSG00000036469,ENSMUSG00000060441,ENSMUSG00000071350,ENSMUSG00000021366,ENSMUSG00000037580,ENSMUSG00000024431,…
mRNA	prgJ.MOCK	Post60min	2.73311	40	GO:0005525	0.00184881	250	753	GO:MF	GTP binding	ENSMUSG00000058163,ENSMUSG00000105096,ENSMUSG00000048852,ENSMUSG00000069893,ENSMUSG00000027639,ENSMUSG00000078921,ENSMUSG00000054072,ENSMUSG00000078606,ENSMUSG00000079363,ENSMUSG00000078920,ENSMUSG00000028268,ENSMUSG00000022504,ENSMUSG00000058013,ENSMUSG00000021877,ENSMUSG00000037580,ENSMUSG00000046879,ENSMUSG00000024772,ENSMUSG00000028270,ENSMUSG00000020611,ENSMUSG00000078922,ENSMUSG00000078853,…
mRNA	prgJ.MOCK	Post60min	2.49312	4	GO:0071723	0.00321277	4	753	GO:MF	lipopeptide binding	ENSMUSG00000044827,ENSMUSG00000051439,ENSMUSG00000051498,ENSMUSG00000027995
mRNA	prgJ.MOCK	Post60min	2.48739	40	GO:0019001	0.00325547	258	753	GO:MF	guanyl nucleotide binding	ENSMUSG00000058163,ENSMUSG00000105096,ENSMUSG00000048852,ENSMUSG00000069893,ENSMUSG00000027639,ENSMUSG00000078921,ENSMUSG00000054072,ENSMUSG00000078606,ENSMUSG00000079363,ENSMUSG00000078920,ENSMUSG00000028268,ENSMUSG00000022504,ENSMUSG00000058013,ENSMUSG00000021877,ENSMUSG00000037580,ENSMUSG00000046879,ENSMUSG00000024772,ENSMUSG00000028270,ENSMUSG00000020611,ENSMUSG00000078922,ENSMUSG00000078853,…
mRNA	prgJ.MOCK	Post60min	2.48739	40	GO:0032561	0.00325547	258	753	GO:MF	guanyl ribonucleotide binding	ENSMUSG00000058163,ENSMUSG00000105096,ENSMUSG00000048852,ENSMUSG00000069893,ENSMUSG00000027639,ENSMUSG00000078921,ENSMUSG00000054072,ENSMUSG00000078606,ENSMUSG00000079363,ENSMUSG00000078920,ENSMUSG00000028268,ENSMUSG00000022504,ENSMUSG00000058013,ENSMUSG00000021877,ENSMUSG00000037580,ENSMUSG00000046879,ENSMUSG00000024772,ENSMUSG00000028270,ENSMUSG00000020611,ENSMUSG00000078922,ENSMUSG00000078853,…
mRNA	prgJ.MOCK	Post60min	2.33428	27	GO:0001227	0.00463152	151	753	GO:MF	DNA-binding transcription repressor activity, RNA polymerase II-specific	ENSMUSG00000046179,ENSMUSG00000018654,ENSMUSG00000074220,ENSMUSG00000023991,ENSMUSG00000041483,ENSMUSG00000049657,ENSMUSG00000003382,ENSMUSG00000056501,ENSMUSG00000094870,ENSMUSG00000030199,ENSMUSG00000026628,ENSMUSG00000038151,ENSMUSG00000021366,ENSMUSG00000029178,ENSMUSG00000028163,ENSMUSG00000024927,ENSMUSG00000001156,ENSMUSG00000018143,ENSMUSG00000024238,ENSMUSG00000022895,ENSMUSG00000027230,…
mRNA	prgJ.MOCK	Post60min	2.30745	7	GO:0016814	0.00492666	15	753	GO:MF	hydrolase activity, acting on carbon-nitrogen (but not peptide) bonds, in cyclic amidines	ENSMUSG00000027951,ENSMUSG00000009585,ENSMUSG00000037580,ENSMUSG00000005686,ENSMUSG00000058624,ENSMUSG00000027514,ENSMUSG00000044350
mRNA	prgJ.MOCK	Post60min	2.28601	27	GO:0001217	0.0051759	153	753	GO:MF	DNA-binding transcription repressor activity	ENSMUSG00000046179,ENSMUSG00000018654,ENSMUSG00000074220,ENSMUSG00000023991,ENSMUSG00000041483,ENSMUSG00000049657,ENSMUSG00000003382,ENSMUSG00000056501,ENSMUSG00000094870,ENSMUSG00000030199,ENSMUSG00000026628,ENSMUSG00000038151,ENSMUSG00000021366,ENSMUSG00000029178,ENSMUSG00000028163,ENSMUSG00000024927,ENSMUSG00000001156,ENSMUSG00000018143,ENSMUSG00000024238,ENSMUSG00000022895,ENSMUSG00000027230,…
mRNA	prgJ.MOCK	Post60min	2.28601	17	GO:0004930	0.0051759	76	753	GO:MF	G protein-coupled receptor activity	ENSMUSG00000039116,ENSMUSG00000071311,ENSMUSG00000056529,ENSMUSG00000022122,ENSMUSG00000036381,ENSMUSG00000018500,ENSMUSG00000032860,ENSMUSG00000037759,ENSMUSG00000000562,ENSMUSG00000029007,ENSMUSG00000035448,ENSMUSG00000059588,ENSMUSG00000021298,ENSMUSG00000044674,ENSMUSG00000036362,ENSMUSG00000045502,ENSMUSG00000048216
mRNA	prgJ.MOCK	Post60min	2.28601	16	GO:0019955	0.0051759	69	753	GO:MF	cytokine binding	ENSMUSG00000026981,ENSMUSG00000026814,ENSMUSG00000026942,ENSMUSG00000028859,ENSMUSG00000032089,ENSMUSG00000035448,ENSMUSG00000028270,ENSMUSG00000028583,ENSMUSG00000022971,ENSMUSG00000070427,ENSMUSG00000027009,ENSMUSG00000028599,ENSMUSG00000003206,ENSMUSG00000041936,ENSMUSG00000017057,ENSMUSG00000042333
mRNA	prgJ.MOCK	Post60min	2.232	147	GO:0042802	0.0058614	1366	753	GO:MF	identical protein binding	ENSMUSG00000062488,ENSMUSG00000046179,ENSMUSG00000037860,ENSMUSG00000064128,ENSMUSG00000025278,ENSMUSG00000022951,ENSMUSG00000023991,ENSMUSG00000098470,ENSMUSG00000068417,ENSMUSG00000034118,ENSMUSG00000027639,ENSMUSG00000026946,ENSMUSG00000057143,ENSMUSG00000054072,ENSMUSG00000026814,ENSMUSG00000009585,ENSMUSG00000022534,ENSMUSG00000020400,ENSMUSG00000073490,ENSMUSG00000007655,ENSMUSG00000090215,…
mRNA	prgJ.MOCK	Post60min	2.16356	33	GO:0003924	0.00686189	208	753	GO:MF	GTPase activity	ENSMUSG00000058163,ENSMUSG00000105096,ENSMUSG00000048852,ENSMUSG00000069893,ENSMUSG00000078921,ENSMUSG00000054072,ENSMUSG00000079363,ENSMUSG00000078920,ENSMUSG00000028268,ENSMUSG00000058013,ENSMUSG00000021877,ENSMUSG00000037580,ENSMUSG00000046879,ENSMUSG00000028270,ENSMUSG00000020611,ENSMUSG00000078922,ENSMUSG00000027669,ENSMUSG00000078853,ENSMUSG00000069874,ENSMUSG00000079316,ENSMUSG00000023460,…
mRNA	prgJ.MOCK	Post60min	2.1223	39	GO:0044389	0.00754576	263	753	GO:MF	ubiquitin-like protein ligase binding	ENSMUSG00000049502,ENSMUSG00000033088,ENSMUSG00000032841,ENSMUSG00000023067,ENSMUSG00000026749,ENSMUSG00000064289,ENSMUSG00000020696,ENSMUSG00000042700,ENSMUSG00000090272,ENSMUSG00000002307,ENSMUSG00000056501,ENSMUSG00000038127,ENSMUSG00000026942,ENSMUSG00000021109,ENSMUSG00000024927,ENSMUSG00000026104,ENSMUSG00000026875,ENSMUSG00000037868,ENSMUSG00000090877,ENSMUSG00000020184,ENSMUSG00000015837,…
mRNA	prgJ.MOCK	Post60min	2.0664	70	GO:0046914	0.00858218	564	753	GO:MF	transition metal ion binding	ENSMUSG00000028630,ENSMUSG00000039501,ENSMUSG00000040943,ENSMUSG00000001131,ENSMUSG00000001348,ENSMUSG00000038866,ENSMUSG00000027639,ENSMUSG00000057143,ENSMUSG00000023030,ENSMUSG00000009585,ENSMUSG00000022534,ENSMUSG00000042726,ENSMUSG00000090215,ENSMUSG00000004947,ENSMUSG00000003617,ENSMUSG00000024457,ENSMUSG00000026942,ENSMUSG00000057367,ENSMUSG00000036469,ENSMUSG00000060441,ENSMUSG00000071350,…
mRNA	prgJ.MOCK	Post60min	2.03015	7	GO:0003953	0.00932929	17	753	GO:MF	NAD+ nucleosidase activity	ENSMUSG00000044827,ENSMUSG00000044583,ENSMUSG00000029082,ENSMUSG00000032508,ENSMUSG00000051498,ENSMUSG00000027995,ENSMUSG00000031639
mRNA	prgJ.MOCK	Post60min	1.9627	31	GO:0001228	0.0108969	197	753	GO:MF	DNA-binding transcription activator activity, RNA polymerase II-specific	ENSMUSG00000056592,ENSMUSG00000056501,ENSMUSG00000094870,ENSMUSG00000030199,ENSMUSG00000021109,ENSMUSG00000026628,ENSMUSG00000071637,ENSMUSG00000029135,ENSMUSG00000052837,ENSMUSG00000028163,ENSMUSG00000020275,ENSMUSG00000024927,ENSMUSG00000002983,ENSMUSG00000037868,ENSMUSG00000015501,ENSMUSG00000023034,ENSMUSG00000004043,ENSMUSG00000020919,ENSMUSG00000032369,ENSMUSG00000000078,ENSMUSG00000021356,…
mRNA	prgJ.MOCK	Post60min	1.86725	31	GO:0001216	0.0135753	200	753	GO:MF	DNA-binding transcription activator activity	ENSMUSG00000056592,ENSMUSG00000056501,ENSMUSG00000094870,ENSMUSG00000030199,ENSMUSG00000021109,ENSMUSG00000026628,ENSMUSG00000071637,ENSMUSG00000029135,ENSMUSG00000052837,ENSMUSG00000028163,ENSMUSG00000020275,ENSMUSG00000024927,ENSMUSG00000002983,ENSMUSG00000037868,ENSMUSG00000015501,ENSMUSG00000023034,ENSMUSG00000004043,ENSMUSG00000020919,ENSMUSG00000032369,ENSMUSG00000000078,ENSMUSG00000021356,…
mRNA	prgJ.MOCK	Post60min	1.86725	15	GO:0003725	0.0135753	69	753	GO:MF	double-stranded RNA binding	ENSMUSG00000027951,ENSMUSG00000044583,ENSMUSG00000037921,ENSMUSG00000024079,ENSMUSG00000066861,ENSMUSG00000029561,ENSMUSG00000027514,ENSMUSG00000026896,ENSMUSG00000017830,ENSMUSG00000031639,ENSMUSG00000041827,ENSMUSG00000052776,ENSMUSG00000032661,ENSMUSG00000032690,ENSMUSG00000040296
mRNA	prgJ.MOCK	Post60min	1.73613	6	GO:0019239	0.0183597	14	753	GO:MF	deaminase activity	ENSMUSG00000027951,ENSMUSG00000009585,ENSMUSG00000005686,ENSMUSG00000058624,ENSMUSG00000027514,ENSMUSG00000044350
mRNA	prgJ.MOCK	Post60min	1.72887	14	GO:0005125	0.0186694	64	753	GO:MF	cytokine activity	ENSMUSG00000058755,ENSMUSG00000026981,ENSMUSG00000001131,ENSMUSG00000014599,ENSMUSG00000031712,ENSMUSG00000029417,ENSMUSG00000035385,ENSMUSG00000019122,ENSMUSG00000038508,ENSMUSG00000035042,ENSMUSG00000035373,ENSMUSG00000003206,ENSMUSG00000005824,ENSMUSG00000020572
mRNA	prgJ.MOCK	Post60min	1.7151	3	GO:0047975	0.019271	3	753	GO:MF	guanosine phosphorylase activity	ENSMUSG00000068417,ENSMUSG00000115338,ENSMUSG00000044350
mRNA	prgJ.MOCK	Post60min	1.7006	8	GO:0070566	0.0199253	25	753	GO:MF	adenylyltransferase activity	ENSMUSG00000032265,ENSMUSG00000066861,ENSMUSG00000029561,ENSMUSG00000041827,ENSMUSG00000052776,ENSMUSG00000032661,ENSMUSG00000032690,ENSMUSG00000034575
mRNA	prgJ.MOCK	Post60min	1.63663	14	GO:0004713	0.023087	66	753	GO:MF	protein tyrosine kinase activity	ENSMUSG00000028630,ENSMUSG00000003283,ENSMUSG00000033352,ENSMUSG00000026235,ENSMUSG00000024789,ENSMUSG00000009376,ENSMUSG00000027646,ENSMUSG00000028874,ENSMUSG00000029648,ENSMUSG00000031805,ENSMUSG00000024079,ENSMUSG00000021457,ENSMUSG00000041135,ENSMUSG00000020122
mRNA	prgJ.MOCK	Post60min	1.63663	19	GO:0048018	0.023087	105	753	GO:MF	receptor ligand activity	ENSMUSG00000045573,ENSMUSG00000058755,ENSMUSG00000026981,ENSMUSG00000001131,ENSMUSG00000026121,ENSMUSG00000014599,ENSMUSG00000031712,ENSMUSG00000029417,ENSMUSG00000040026,ENSMUSG00000035385,ENSMUSG00000019122,ENSMUSG00000038508,ENSMUSG00000035042,ENSMUSG00000035373,ENSMUSG00000028064,ENSMUSG00000003206,ENSMUSG00000005824,ENSMUSG00000020572,ENSMUSG00000041153
mRNA	prgJ.MOCK	Post60min	1.63663	21	GO:0030545	0.023087	121	753	GO:MF	signaling receptor regulator activity	ENSMUSG00000045573,ENSMUSG00000058755,ENSMUSG00000026981,ENSMUSG00000001131,ENSMUSG00000022584,ENSMUSG00000026121,ENSMUSG00000014599,ENSMUSG00000031712,ENSMUSG00000029417,ENSMUSG00000040026,ENSMUSG00000035385,ENSMUSG00000019122,ENSMUSG00000038508,ENSMUSG00000035042,ENSMUSG00000035373,ENSMUSG00000028064,ENSMUSG00000003206,ENSMUSG00000005824,ENSMUSG00000020572,ENSMUSG00000041936,ENSMUSG00000041153
mRNA	prgJ.MOCK	Post60min	1.5655	38	GO:0004842	0.027196	276	753	GO:MF	ubiquitin-protein transferase activity	ENSMUSG00000049502,ENSMUSG00000057143,ENSMUSG00000022534,ENSMUSG00000020696,ENSMUSG00000090215,ENSMUSG00000004947,ENSMUSG00000024457,ENSMUSG00000026942,ENSMUSG00000057367,ENSMUSG00000036469,ENSMUSG00000060441,ENSMUSG00000032000,ENSMUSG00000030921,ENSMUSG00000030966,ENSMUSG00000000275,ENSMUSG00000020184,ENSMUSG00000022124,ENSMUSG00000027078,ENSMUSG00000025340,ENSMUSG00000020134,ENSMUSG00000032596,…
mRNA	prgJ.MOCK	Post60min	1.5081	8	GO:0051019	0.0310387	27	753	GO:MF	mitogen-activated protein kinase binding	ENSMUSG00000056529,ENSMUSG00000020400,ENSMUSG00000037580,ENSMUSG00000016528,ENSMUSG00000025314,ENSMUSG00000024190,ENSMUSG00000030203,ENSMUSG00000032577
mRNA	prgJ.MOCK	Post60min	1.46474	19	GO:0030546	0.0342971	109	753	GO:MF	signaling receptor activator activity	ENSMUSG00000045573,ENSMUSG00000058755,ENSMUSG00000026981,ENSMUSG00000001131,ENSMUSG00000026121,ENSMUSG00000014599,ENSMUSG00000031712,ENSMUSG00000029417,ENSMUSG00000040026,ENSMUSG00000035385,ENSMUSG00000019122,ENSMUSG00000038508,ENSMUSG00000035042,ENSMUSG00000035373,ENSMUSG00000028064,ENSMUSG00000003206,ENSMUSG00000005824,ENSMUSG00000020572,ENSMUSG00000041153
mRNA	prgJ.MOCK	Post60min	1.44437	22	GO:0005126	0.0359447	135	753	GO:MF	cytokine receptor binding	ENSMUSG00000058755,ENSMUSG00000026981,ENSMUSG00000026814,ENSMUSG00000026942,ENSMUSG00000014599,ENSMUSG00000031712,ENSMUSG00000024789,ENSMUSG00000029417,ENSMUSG00000026104,ENSMUSG00000026875,ENSMUSG00000032508,ENSMUSG00000035385,ENSMUSG00000019122,ENSMUSG00000021457,ENSMUSG00000035042,ENSMUSG00000035373,ENSMUSG00000003206,ENSMUSG00000005824,ENSMUSG00000027351,ENSMUSG00000017057,ENSMUSG00000026031,…
mRNA	prgJ.MOCK	Post60min	1.40294	5	GO:0016502	0.0395422	12	753	GO:MF	nucleotide receptor activity	ENSMUSG00000056529,ENSMUSG00000036381,ENSMUSG00000032860,ENSMUSG00000036362,ENSMUSG00000045502
mRNA	prgJ.MOCK	Post60min	1.40294	39	GO:0019787	0.0395422	294	753	GO:MF	ubiquitin-like protein transferase activity	ENSMUSG00000049502,ENSMUSG00000057143,ENSMUSG00000022534,ENSMUSG00000020696,ENSMUSG00000090215,ENSMUSG00000004947,ENSMUSG00000024457,ENSMUSG00000026942,ENSMUSG00000057367,ENSMUSG00000036469,ENSMUSG00000060441,ENSMUSG00000032000,ENSMUSG00000030921,ENSMUSG00000030966,ENSMUSG00000000275,ENSMUSG00000037868,ENSMUSG00000020184,ENSMUSG00000022124,ENSMUSG00000027078,ENSMUSG00000025340,ENSMUSG00000020134,…
mRNA	prgJ.MOCK	Post60min	1.40294	5	GO:0033612	0.0395422	12	753	GO:MF	receptor serine/threonine kinase binding	ENSMUSG00000007655,ENSMUSG00000027646,ENSMUSG00000020184,ENSMUSG00000038508,ENSMUSG00000021067
mRNA	prgJ.MOCK	Post60min	1.40294	54	GO:0000987	0.0395422	445	753	GO:MF	cis-regulatory region sequence-specific DNA binding	ENSMUSG00000056592,ENSMUSG00000046179,ENSMUSG00000018476,ENSMUSG00000074220,ENSMUSG00000023991,ENSMUSG00000041483,ENSMUSG00000049657,ENSMUSG00000056501,ENSMUSG00000094870,ENSMUSG00000030199,ENSMUSG00000021109,ENSMUSG00000026628,ENSMUSG00000038151,ENSMUSG00000071637,ENSMUSG00000021366,ENSMUSG00000029135,ENSMUSG00000052837,ENSMUSG00000029178,ENSMUSG00000028163,ENSMUSG00000020275,ENSMUSG00000024927,…
mRNA	prgJ.MOCK	Post60min	1.40294	29	GO:0061630	0.0395422	200	753	GO:MF	ubiquitin protein ligase activity	ENSMUSG00000049502,ENSMUSG00000057143,ENSMUSG00000022534,ENSMUSG00000020696,ENSMUSG00000090215,ENSMUSG00000004947,ENSMUSG00000024457,ENSMUSG00000057367,ENSMUSG00000036469,ENSMUSG00000060441,ENSMUSG00000030921,ENSMUSG00000030966,ENSMUSG00000000275,ENSMUSG00000020184,ENSMUSG00000025340,ENSMUSG00000020134,ENSMUSG00000066258,ENSMUSG00000029798,ENSMUSG00000041241,ENSMUSG00000023307,ENSMUSG00000020707,…
mRNA	prgJ.MOCK	Post60min	1.40294	66	GO:0019900	0.0395422	564	753	GO:MF	kinase binding	ENSMUSG00000064128,ENSMUSG00000056529,ENSMUSG00000062232,ENSMUSG00000023067,ENSMUSG00000057143,ENSMUSG00000026749,ENSMUSG00000020696,ENSMUSG00000042700,ENSMUSG00000020400,ENSMUSG00000002307,ENSMUSG00000007655,ENSMUSG00000090215,ENSMUSG00000056501,ENSMUSG00000026942,ENSMUSG00000060441,ENSMUSG00000012519,ENSMUSG00000021109,ENSMUSG00000033352,ENSMUSG00000026235,ENSMUSG00000037580,ENSMUSG00000046879,…
mRNA	prgJ.MOCK	Post60min	1.40294	78	GO:0003690	0.0395422	691	753	GO:MF	double-stranded DNA binding	ENSMUSG00000056592,ENSMUSG00000046179,ENSMUSG00000037860,ENSMUSG00000018476,ENSMUSG00000018654,ENSMUSG00000026536,ENSMUSG00000027951,ENSMUSG00000074220,ENSMUSG00000023991,ENSMUSG00000041483,ENSMUSG00000066677,ENSMUSG00000049657,ENSMUSG00000090272,ENSMUSG00000073491,ENSMUSG00000073490,ENSMUSG00000003382,ENSMUSG00000056501,ENSMUSG00000037447,ENSMUSG00000037921,ENSMUSG00000094870,ENSMUSG00000022504,…
mRNA	prgJ.MOCK	Post60min	1.40294	8	GO:0004715	0.0395422	29	753	GO:MF	non-membrane spanning protein tyrosine kinase activity	ENSMUSG00000003283,ENSMUSG00000024789,ENSMUSG00000027646,ENSMUSG00000028874,ENSMUSG00000031805,ENSMUSG00000024079,ENSMUSG00000021457,ENSMUSG00000041135
mRNA	prgJ.MOCK	Post60min	1.40294	5	GO:0001614	0.0395422	12	753	GO:MF	purinergic nucleotide receptor activity	ENSMUSG00000056529,ENSMUSG00000036381,ENSMUSG00000032860,ENSMUSG00000036362,ENSMUSG00000045502
mRNA	prgJ.MOCK	Post60min	1.40294	12	GO:0140375	0.0395422	56	753	GO:MF	immune receptor activity	ENSMUSG00000030748,ENSMUSG00000028859,ENSMUSG00000032089,ENSMUSG00000002897,ENSMUSG00000005087,ENSMUSG00000035448,ENSMUSG00000015947,ENSMUSG00000022971,ENSMUSG00000058818,ENSMUSG00000003206,ENSMUSG00000017057,ENSMUSG00000059089
mRNA	prgJ.MOCK	Post60min	1.40294	34	GO:0031625	0.0395422	248	753	GO:MF	ubiquitin protein ligase binding	ENSMUSG00000033088,ENSMUSG00000032841,ENSMUSG00000023067,ENSMUSG00000026749,ENSMUSG00000064289,ENSMUSG00000020696,ENSMUSG00000042700,ENSMUSG00000090272,ENSMUSG00000002307,ENSMUSG00000038127,ENSMUSG00000026942,ENSMUSG00000021109,ENSMUSG00000024927,ENSMUSG00000026875,ENSMUSG00000037868,ENSMUSG00000090877,ENSMUSG00000020184,ENSMUSG00000015837,ENSMUSG00000002997,ENSMUSG00000021457,ENSMUSG00000028599,…
mRNA	prgJ.MOCK	Post60min	1.40294	53	GO:0000978	0.0395422	431	753	GO:MF	RNA polymerase II cis-regulatory region sequence-specific DNA binding	ENSMUSG00000056592,ENSMUSG00000046179,ENSMUSG00000018476,ENSMUSG00000074220,ENSMUSG00000023991,ENSMUSG00000041483,ENSMUSG00000049657,ENSMUSG00000056501,ENSMUSG00000094870,ENSMUSG00000030199,ENSMUSG00000021109,ENSMUSG00000026628,ENSMUSG00000038151,ENSMUSG00000071637,ENSMUSG00000021366,ENSMUSG00000029135,ENSMUSG00000052837,ENSMUSG00000029178,ENSMUSG00000028163,ENSMUSG00000020275,ENSMUSG00000024927,…
mRNA	prgJ.MOCK	Post60min	1.40016	30	GO:0061659	0.039796	211	753	GO:MF	ubiquitin-like protein ligase activity	ENSMUSG00000049502,ENSMUSG00000057143,ENSMUSG00000022534,ENSMUSG00000020696,ENSMUSG00000090215,ENSMUSG00000004947,ENSMUSG00000024457,ENSMUSG00000057367,ENSMUSG00000036469,ENSMUSG00000060441,ENSMUSG00000030921,ENSMUSG00000030966,ENSMUSG00000000275,ENSMUSG00000037868,ENSMUSG00000020184,ENSMUSG00000025340,ENSMUSG00000020134,ENSMUSG00000066258,ENSMUSG00000029798,ENSMUSG00000041241,ENSMUSG00000023307,…
mRNA	prgJ.MOCK	Post60min	1.36703	3	GO:0004731	0.0429506	4	753	GO:MF	purine-nucleoside phosphorylase activity	ENSMUSG00000068417,ENSMUSG00000115338,ENSMUSG00000044350
mRNA	prgJ.MOCK	Post60min	1.36703	3	GO:0035662	0.0429506	4	753	GO:MF	Toll-like receptor 4 binding	ENSMUSG00000040026,ENSMUSG00000056054,ENSMUSG00000025779
mRNA	prgJ.MOCK	Post60min	1.36703	3	GO:0004000	0.0429506	4	753	GO:MF	adenosine deaminase activity	ENSMUSG00000027951,ENSMUSG00000027514,ENSMUSG00000044350

## Sheet: Supplementary Data 4
Target	Direction	Sequence
Supt16	F	ATGAGCACCTGACCACAGAGTC
	R	GATGGGAGGCAACCGAGTC
Egr1	F	GTACTACCGGCGAGTGAAGA
	R	ACCAAAGAGCCACGTCTGT
Fos	F	TACACTCCAAGCGGAGACAG
	R	CGGTGGGCTGCCAAAATAAA
Fosb	F	GACCCCGAGAAGAGACACTTA
	R	AGTTTCCGCCTGAAGTCGAT
Zfp36	F	TGCCATCTACGAGAGCCTCC
	R	CGGGATGGAGTCCGAGTTTA
F-Luc	F	CAACACCCCAACATCTTCGACG
	R	CGGTTGTTACTTGACTGGCGAC

## Sheet: Supplementary Data 5
Target	Sequence
Egr1	GGC AAC CGA GUC GUU UGG CUG UUU UAG AGC UAU GCU
Egr1	GUA GAU GGG ACU GCU GUC GUG UUU UAG AGC UAU GCU
Egr1	CAU CAA UUG CAU CUC GGC CUG UUU UAG AGC UAU GCU
Egr1	GGG UAC GGU UCU CCA GAC CCG UUU UAG AGC UAU GCU
Egr1	GAG GAU UGG UCA UGC UCA CGG UUU UAG AGC UAU GCU
Control (non-targetting)	IDT Alt-R CRISPR-Cas9 Control Kit, Mouse (#1072555)

## Sheet: Supplementary Data 6
gene	Ribo.Seq_OD0.5	Ribo.Seq_OD1	Ribo.Seq_OD1.5	Ribo.Seq_OD2	Ribo.Seq_5min	Ribo.Seq_10min	Ribo.Seq_15min	Ribo.Seq_30min	Ribo.Seq_1h	Ribo.Seq_2h	Ribo.Seq_4h	RNA.Seq_OD0.5	RNA.Seq_OD1	RNA.Seq_OD1.5	RNA.Seq_OD2	RNA.Seq_5min	RNA.Seq_10min	RNA.Seq_15min	RNA.Seq_30min	RNA.Seq_1h	RNA.Seq_2h	RNA.Seq_4h
htrA	455.073	601.188	724.092	630.683	311.98	1027.73	811.171	720.826	292.474	569.744	896.21	279.662	362.835	456.309	410.464	597.307	594.122	490.26	277.856	1242.3	1508.22	1563.8
phoR	undetermined	undetermined	undetermined	undetermined	undetermined	undetermined	undetermined	undetermined	undetermined	undetermined	undetermined	103.088	125.497	96.051	97.148	132.735	49.51	133.707	555.712	796.347	377.054	284.328
macA	undetermined	undetermined	undetermined	undetermined	undetermined	undetermined	undetermined	undetermined	undetermined	undetermined	undetermined	132.431	123.582	209.557	193.504	66.367	148.531	89.138	416.784	637.078	628.424	426.491
flgE	1019.84	1060.27	1986.16	1077.67	1169.92	919.552	1622.34	undetermined	804.303	1519.32	896.21	643.879	612.997	1001.72	814.272	929.145	742.653	980.521	undetermined	95.562	251.37	568.655
SL1344-1187	undetermined	undetermined	undetermined	undetermined	undetermined	undetermined	undetermined	undetermined	undetermined	undetermined	undetermined	290.859	81.278	310.634	323.934	331.837	148.531	89.138	138.928	382.247	502.739	568.655
sseB	undetermined	undetermined	undetermined	undetermined	undetermined	undetermined	undetermined	undetermined	undetermined	undetermined	undetermined	5.663	8.911	42.131	86.53	undetermined	49.51	44.569	undetermined	509.662	754.109	568.655
sseC	undetermined	undetermined	undetermined	undetermined	undetermined	undetermined	undetermined	undetermined	undetermined	undetermined	undetermined	9.652	12.741	37.013	74.169	undetermined	undetermined	undetermined	undetermined	318.539	879.794	1279.47
ssaL	undetermined	undetermined	undetermined	undetermined	undetermined	undetermined	undetermined	undetermined	undetermined	undetermined	undetermined	17.76	29.563	77.864	118.385	undetermined	undetermined	undetermined	undetermined	414.1	377.054	995.147
ssaQ	19.681	30.564	48.632	118.402	311.98	162.274	152.095	undetermined	1535.49	94.957	68.939	23.938	28.397	49.442	65.769	132.735	148.531	802.244	277.856	63.708	undetermined	426.491
ycjF	155.348	71.525	176.737	147.827	233.985	54.091	50.698	288.331	950.54	189.915	68.939	undetermined	undetermined	undetermined	undetermined	undetermined	undetermined	undetermined	undetermined	undetermined	undetermined	undetermined
ycjX	undetermined	undetermined	undetermined	undetermined	undetermined	undetermined	undetermined	undetermined	undetermined	undetermined	undetermined	186.613	94.185	160.115	124.566	66.367	undetermined	44.569	undetermined	127.416	251.37	995.147
pspC	39.523	50.099	198.734	147.967	77.995	162.274	152.095	144.165	804.303	1614.27	1378.79	70.527	111.424	127.306	146.119	undetermined	undetermined	133.707	138.928	891.909	2136.64	2132.46
pspB	8.066	15.439	25.772	16.394	155.99	216.365	152.095	144.165	950.54	1139.49	482.575	27.027	35.892	45.055	53.883	undetermined	undetermined	89.138	undetermined	509.662	1759.59	1990.29
pspA	137.925	149.037	152.798	179.775	155.99	1081.83	354.887	576.661	1462.37	3513.42	1034.09	154.567	165.553	202.703	221.397	undetermined	148.531	222.846	1111.42	2038.65	5404.45	7676.85
fliC	16323.3	16060	19952.7	21302	24022.4	28560.2	20279.3	11965.7	10090.3	5507.52	3033.33	6067.75	4667.14	10750.5	10918.5	20773	25299.7	21125.8	21533.8	13665.3	6661.29	3411.93
hisG	75.335	68.059	107.724	77.767	233.985	54.091	861.87	576.661	219.355	undetermined	1103.03	48.777	32.311	45.329	41.522	66.367	198.041	89.138	undetermined	286.685	628.424	426.491
sitA	140.345	38.441	29.115	54.087	77.995	865.461	253.491	2018.31	1169.89	1044.53	68.939	55.083	26.565	19.649	20.761	132.735	594.122	846.813	1389.28	860.055	1005.48	284.328
sitB	undetermined	undetermined	undetermined	undetermined	undetermined	undetermined	undetermined	undetermined	undetermined	undetermined	undetermined	44.787	19.903	18.826	24.406	265.47	495.102	980.521	555.712	254.831	125.685	undetermined
avrA	73.238	143.05	860.176	729.888	155.99	270.457	202.793	288.331	73.118	284.872	827.271	71.814	174.63	824.701	655.633	1725.56	693.143	935.952	555.712	573.37	377.054	1279.47
sprB	172.125	1574.18	3690.77	3287.51	3119.8	973.644	659.077	144.165	146.237	854.615	482.575	49.42	345.097	1083.33	735.983	1991.03	1039.71	1025.09	416.784	318.539	377.054	284.328
hilC	undetermined	undetermined	undetermined	undetermined	undetermined	undetermined	undetermined	undetermined	undetermined	undetermined	undetermined	68.982	339.351	925.322	812.687	1393.72	1138.73	980.521	555.712	159.269	125.685	284.328
orgC	124.214	860.19	763.02	1104.01	1013.93	undetermined	50.698	144.165	undetermined	94.957	undetermined	32.432	118.252	279.287	280.827	862.777	643.633	802.244	833.568	254.831	undetermined	142.164
orgB	96.951	343.761	828.366	597.474	2339.85	1081.83	456.284	288.331	219.355	94.957	482.575	108.364	246.248	606.371	609.198	2787.43	1782.37	1337.07	1250.35	509.662	628.424	426.491
orgA	14.68	244.508	425.829	619.193	1325.91	3353.66	2636.31	288.331	146.237	284.872	undetermined	53.41	426.291	1253.68	1301.44	5309.4	5050.04	4768.9	1250.35	1242.3	502.739	undetermined
prgK	61.945	923.838	1261.63	1798.87	2807.82	2325.93	3751.67	720.826	584.948	undetermined	1861.36	157.527	1393.3	4401.06	4606.86	17189.2	14308.4	16535.1	9169.25	5287.74	1885.27	284.328
prgJ	242.136	3257.06	10407.1	11046.1	3353.78	6220.5	3447.48	2306.64	1096.78	94.957	1447.72	125.738	917.288	3084.59	3384.19	9822.39	10248.6	8512.7	5140.34	3726.9	1885.27	142.164
prgI	62.913	610.325	2578.05	2538	3509.77	2001.38	2382.82	720.826	584.948	759.658	137.879	24.839	184.624	766.76	804.763	3517.48	4059.84	2674.15	1667.14	1624.55	879.794	142.164
prgH	93.563	1043.57	2628.84	2229.74	2417.84	2325.93	1520.95	144.165	365.592	474.786	206.818	99.484	734.33	3238.03	4137.92	10884.3	8169.18	8601.84	7224.26	3790.61	1382.53	852.983
hilD	88.401	517.059	1405.38	1985.51	1247.92	1406.37	709.775	576.661	1389.25	664.701	758.332	118.145	415.882	1460.23	1883.38	1260.98	1782.37	2139.32	1667.14	2643.87	2136.64	1563.8
hilA	51.137	932.03	2151.25	1870.05	2417.84	108.183	405.586	288.331	146.237	189.915	413.636	29.343	204.193	657.367	714.429	1592.82	1633.84	757.675	972.496	477.808	502.739	426.491
iagB	undetermined	undetermined	undetermined	undetermined	undetermined	undetermined	undetermined	undetermined	undetermined	undetermined	undetermined	13.899	77.114	266.767	290.97	663.675	495.102	267.415	undetermined	95.562	undetermined	426.491
sptP	543.797	698.55	3247.47	3583.44	1871.88	2271.84	3650.27	720.826	511.829	94.957	275.757	248.259	212.604	1251.58	1702.4	5043.93	4109.35	4367.77	4862.48	1274.15	377.054	284.328
sicP	87.917	115.952	142.77	215.646	857.944	1027.73	557.68	144.165	1243.01	94.957	undetermined	42.599	54.046	216.594	312.84	1460.09	1039.71	2005.61	1667.14	382.247	undetermined	142.164
iacP	27.101	64.593	638.474	754.409	311.98	919.552	760.473	undetermined	undetermined	undetermined	1034.09	54.697	71.035	397.363	628.216	1260.98	891.184	1158.8	1944.99	318.539	undetermined	284.328
sipA	279.077	774.801	4965.88	9249.22	3899.74	2975.02	3903.76	576.661	1316.13	284.872	137.879	3226.09	1389.3	2769.93	3054.39	5176.66	6337.31	6774.51	6807.47	1465.28	628.424	142.164
sipD	62.268	131.392	1053.3	1174.07	935.939	2380.02	1419.55	undetermined	1243.01	94.957	1516.66	33.204	72.867	704.25	1138.05	3650.21	3713.26	6239.68	4862.48	1369.72	754.109	142.164
sipC	1094.85	1951.65	14612.8	21307.2	9671.37	9844.62	11153.6	6919.93	3290.33	1139.49	413.636	377.215	519.228	5424.44	8582.18	9092.34	11090.3	14841.5	16949.2	11340	3142.12	284.328
sipB	516.374	1561.26	8101.31	14647.4	4991.67	9249.62	5221.92	8794.08	8774.21	3323.5	344.696	293.819	544.877	4733.9	7744.93	10419.7	14952.1	22017.1	21394.9	36313.4	10934.6	1279.47
sicA	88.401	319.499	3166.81	2423.95	2495.84	4922.31	3599.57	3027.47	6800.02	1329.4	482.575	94.079	276.727	1875.32	2813.5	4712.09	6386.82	9760.64	14726.4	18793.8	6786.98	568.655
spaS	5.485	52.935	185.687	132.414	935.939	378.639	506.982	576.661	73.118	undetermined	137.879	38.867	94.602	368.301	364.663	3384.74	2079.43	2139.32	694.64	191.123	251.37	undetermined
spaR	undetermined	undetermined	undetermined	undetermined	undetermined	undetermined	undetermined	undetermined	undetermined	undetermined	undetermined	6.435	60.958	226.098	199.368	1659.19	940.694	668.537	138.928	63.708	125.685	undetermined
spaQ	undetermined	undetermined	undetermined	undetermined	undetermined	undetermined	undetermined	undetermined	undetermined	undetermined	undetermined	7.207	58.96	187.897	187.641	1460.09	792.163	623.968	138.928	95.562	251.37	142.164
spaP	undetermined	undetermined	undetermined	undetermined	undetermined	undetermined	undetermined	undetermined	undetermined	undetermined	undetermined	9.009	96.018	297.657	280.669	1924.66	1732.86	1203.37	277.856	127.416	undetermined	undetermined
spaO	37.909	362.666	1586.1	1453.47	1637.89	3137.3	1875.83	288.331	219.355	189.915	137.879	49.678	322.363	1364.27	1363.41	3982.05	2921.1	3119.84	1250.35	318.539	undetermined	426.491
invJ	56.945	622.614	1809.75	2001.62	1793.88	1298.19	1825.14	144.165	365.592	undetermined	undetermined	42.728	264.569	1297.92	1392.41	3451.11	3317.18	2540.44	277.856	191.123	377.054	142.164
invI	undetermined	undetermined	undetermined	undetermined	undetermined	undetermined	undetermined	undetermined	undetermined	undetermined	undetermined	21.493	103.762	443.789	416.486	1725.56	1485.31	1247.93	277.856	159.269	undetermined	undetermined
invC	10.163	144.94	400.273	414.477	2261.85	2109.56	1064.66	1009.16	950.54	undetermined	275.757	51.737	421.295	1513.69	1367.21	5375.77	4505.43	4323.2	1111.42	700.785	628.424	undetermined
invB	110.502	742.032	3287.05	2310.59	1169.92	2596.38	1318.15	1297.49	undetermined	undetermined	68.939	67.567	405.972	1777.99	1837.26	2853.8	2178.45	1738.2	1111.42	700.785	251.37	426.491
invA	47.911	494.373	1188.85	1004.8	1247.92	2975.02	861.87	576.661	804.303	94.957	137.879	90.732	418.88	1382.55	1283.69	6636.75	5198.57	4144.93	1389.28	668.931	879.794	142.164
invE	15.648	173.613	491.714	412.935	1637.89	865.461	456.284	720.826	undetermined	94.957	137.879	26.383	222.931	721.888	723.146	1991.03	1881.39	1158.8	833.568	191.123	251.37	142.164
invG	115.986	1504.55	2086.98	1979.2	2495.84	1839.11	1216.76	720.826	73.118	759.658	1171.97	41.055	330.274	1228.46	1179.09	5574.87	3218.16	3832.94	1667.14	796.347	628.424	142.164
invF	29.037	391.024	915.279	1194.11	1559.9	865.461	1115.36	864.992	219.355	664.701	68.939	33.976	311.287	1066.06	1390.51	1991.03	1782.37	1961.04	1944.99	1083.03	754.109	426.491
invH	26.617	256.482	558.247	336.71	545.964	270.457	1064.66	288.331	511.829	284.872	undetermined	26.898	134.908	231.49	239.464	265.47	99.02	133.707	138.928	445.954	628.424	284.328
ripB	undetermined	undetermined	undetermined	undetermined	undetermined	undetermined	undetermined	undetermined	undetermined	undetermined	undetermined	11.325	5.746	16.542	25.198	66.367	undetermined	44.569	833.568	382.247	undetermined	284.328
ripC	undetermined	undetermined	undetermined	undetermined	undetermined	undetermined	undetermined	undetermined	undetermined	undetermined	undetermined	7.979	10.41	18.552	23.931	undetermined	49.51	44.569	1111.42	350.393	undetermined	142.164
SL1344-3106	7.098	45.058	143.848	321.296	undetermined	undetermined	undetermined	undetermined	1535.49	undetermined	undetermined	48.519	42.804	103.91	172.902	undetermined	undetermined	undetermined	undetermined	1624.55	377.054	852.983
ygjT	32.586	23.317	15.204	4.344	467.969	1081.83	506.982	288.331	3509.68	3988.2	1240.91	68.854	76.614	85.084	54.042	331.837	990.204	445.691	1528.21	5383.31	7289.72	3838.42
obgE	157.283	267.825	136.515	178.794	1247.92	162.274	354.887	144.165	511.829	379.829	413.636	289.443	399.809	312.919	408.404	929.145	594.122	311.984	138.928	796.347	754.109	142.164
SL1344-3617	undetermined	undetermined	undetermined	undetermined	undetermined	undetermined	undetermined	undetermined	undetermined	undetermined	undetermined	58.172	64.622	52.823	47.227	66.367	49.51	133.707	undetermined	159.269	628.424	284.328
SL1344-3618	undetermined	undetermined	undetermined	undetermined	undetermined	undetermined	undetermined	undetermined	undetermined	undetermined	undetermined	31.274	27.648	25.681	26.149	undetermined	undetermined	89.138	undetermined	159.269	251.37	1705.97
mgtB	9.679	28.358	30.193	19.337	undetermined	undetermined	101.396	144.165	219.355	854.615	620.453	79.664	170.633	118.076	121.396	undetermined	99.02	89.138	undetermined	987.47	1131.16	2558.95
mgtC	48.234	58.921	76.237	148.388	77.995	undetermined	undetermined	1009.16	511.829	189.915	551.514	265.762	500.407	408.604	669.579	undetermined	49.51	undetermined	277.856	796.347	1256.85	1421.64
hslS	28.392	7.877	7.764	6.165	undetermined	undetermined	undetermined	144.165	658.066	379.829	896.21	186.484	31.562	64.064	54.993	66.367	undetermined	undetermined	138.928	445.954	754.109	426.491
pstS	340.539	718.4	407.282	744.04	155.99	595.005	50.698	864.992	4240.87	2468.89	1792.42	826.373	974.333	575.938	669.421	199.102	495.102	445.691	2222.85	4586.96	3770.54	1705.97
cpxP	43.717	103.034	178.893	144.604	233.985	811.37	506.982	720.826	292.474	474.786	827.271	1476.69	1720.32	2226.53	2648.84	530.94	693.143	89.138	694.64	1433.42	1256.85	2132.46
mgtA	undetermined	undetermined	undetermined	undetermined	undetermined	undetermined	undetermined	undetermined	undetermined	undetermined	undetermined	144.014	255.991	182.688	112.046	undetermined	99.02	89.138	undetermined	732.639	502.739	426.491
STM2880	65.333	85.389	786.419	603.219	233.985	1244.1	1216.76	144.165	73.118	284.872	206.818	63.834	96.6	344.905	484.633	1393.72	940.694	1738.2	1389.28	318.539	251.37	142.164
tlpA	undetermined	undetermined	undetermined	undetermined	undetermined	undetermined	undetermined	undetermined	undetermined	undetermined	undetermined	412.093	274.895	281.846	275.122	66.367	148.531	44.569	277.856	477.808	377.054	1137.31

## Sheet: Supplementary Data 7
Figure	Comparison	Test type	P value	Correction	Adjusted P value
1C	WT:ΔprgJ	2 tailed students t-test	0.007
1I	WT:Mock Tnf	Xtail differential TE - as detailed in Xiao et al. 2016	2.11288e-33	Benjamini & Hochberg - corrected against all expressed genes in that comparison	2.23853e-31
	WT:Mock Zfp36	Xtail differential TE - as detailed in Xiao et al. 2016	9.48938e-15	Benjamini & Hochberg - corrected against all expressed genes in that comparison	1.82442e-13
	ΔprgJ:Mock Tnf	Xtail differential TE - as detailed in Xiao et al. 2016	9.39712e-70	Benjamini & Hochberg - corrected against all expressed genes in that comparison	4.45513e-67
	ΔprgJ:Mock Zfp36	Xtail differential TE - as detailed in Xiao et al. 2016	4.77211e-36	Benjamini & Hochberg - corrected against all expressed genes in that comparison	7.19866e-34
2B	WT:ΔprgJ Egr1	Xtail differential TE - as detailed in Xiao et al. 2016	2.64511e-17	Benjamini & Hochberg - corrected against all expressed genes in that comparison	1.0174e-15
	WT:ΔprgJ Nr4a1	Xtail differential TE - as detailed in Xiao et al. 2016	1.81412e-44	Benjamini & Hochberg - corrected against all expressed genes in that comparison	6.45439e-42
	WT:ΔprgJ Il1b	Xtail differential TE - as detailed in Xiao et al. 2016	1.46285e-65	Benjamini & Hochberg - corrected against all expressed genes in that comparison	1.21441e-62
3A	WT:ΔprgJ	Xtail differential TE - as detailed in Xiao et al. 2016	2.64511e-17	Benjamini & Hochberg - corrected against all expressed genes in that comparison	1.0174e-15
3G	240min WT+WT:KO+WT	1 tailed students t-test	0.0483
6C	Mock:Unobstructed	1 tailed students t-test	0.000522	Benjamini & Hochberg	0.00104
	Mock:Pre-blocked	1 tailed students t-test	0.938	Benjamini & Hochberg	0.938
	Mock:BlockedAt5min	1 tailed students t-test	0.129	Benjamini & Hochberg	0.172
	Unobstructed:BlockedAt5min	1 tailed students t-test	0.000237	Benjamini & Hochberg	0.000947
6E	Mock:Pre-blocked	2 tailed students t-test	0.097	Benjamini & Hochberg	0.097
	Mock:BlockedAt5min	2 tailed students t-test	0.015	Benjamini & Hochberg	0.03
S1A	15min:60minNoGent	2 tailed students t-test	0.41	Benjamini & Hochberg	0.82
	15min:60minGent	2 tailed students t-test	0.191	Benjamini & Hochberg	0.573
	60minNoGent:60minGent	2 tailed students t-test	0.772	Benjamini & Hochberg	0.82
S1B	WT:ΔprgJ	2 tailed students t-test	0.00339984
S2B	WT+WT:KO+WT	2 tailed students t-test	0.931
S5	Unobstructed:BlockedAt5min	2 tailed students t-test	0.109
