# Supplementary material for: The Salmonella pathogenicity island 1 injectisome reprograms host cell translation to evade the inflammatory response
Source: Nat Commun. 2025 Nov 4;16:9742. doi: 10.1038/s41467-025-64744-w (PMC12586433; doi:10.1038/s41467-025-64744-w)
Supplement: Supplementary file 6 — Source data [file 41467_2025_64744_MOESM6_ESM.zip]

Archive with 11 entries (11 files):
- 2C Membrane2 EGR1 NIR.tif
- 2E EGR1 KO chemi marker.tif
- 2E EGR1 KO NIR.tif
- 4B GroEL.png
- 4B SipC.png
- 4B SptP_GFP.png
- S2A.ab1
- 2C Membrane1 EGR1 Chemi Normal.tif
- 2C Membrane1 EGR1 NIR.tif
- 2C Membrane2 EGR1 Chemi Normal.tif
- SourceDataTables.xlsx
