# Supplementary material for: The Salmonella pathogenicity island 1 injectisome reprograms host cell translation to evade the inflammatory response
Source: Nat Commun. 2025 Nov 4;16:9742. doi: 10.1038/s41467-025-64744-w (PMC12586433; doi:10.1038/s41467-025-64744-w)
Supplement: Supplementary file 6 — Source data [file 41467_2025_64744_MOESM6_ESM.zip › SourceDataTables.xlsx]

## Sheet: 1B
Time	Cells counted	Intracellular	Associated
5 min	21	4	1
5 min	15	4	3
5 min	11	2	5
5 min	10	0	7
5 min	13	1	2
5 min	21	2	5
5 min	10	1	4
5 min	11	1	0
5 min	10	2	4
5 min	14	4	4
5 min	13	2	4
5 min	10	2	5
5 min	19	5	1
5 min	11	1	6
5 min	11	2	5
5 min	13	1	5
5 min	14	1	4
5 min	20	3	3
5 min	17	2	3
5 min	17	2	3
5 min	27	2	6
5 min	8	4	1
10 min	13	7	2
10 min	10	4	1
10 min	18	8	1
10 min	8	3	0
10 min	12	6	2
10 min	21	9	2
10 min	16	10	0
10 min	13	9	2
10 min	17	9	0
10 min	19	10	3
10 min	16	10	1
10 min	20	12	0
10 min	15	8	1
10 min	17	5	2
10 min	14	5	4
10 min	10	3	3
10 min	10	6	1
10 min	20	8	3
10 min	18	14	1
10 min	18	6	2
10 min	17	2	1
10 min	16	8	0
15 min	20	14	1
15 min	14	13	0
15 min	15	14	0
15 min	20	16	0
15 min	19	14	0
15 min	10	8	0
15 min	6	3	1
15 min	10	10	0
15 min	15	13	0
15 min	13	10	0
15 min	15	12	0
15 min	13	13	0
15 min	24	11	0
15 min	16	14	0
15 min	19	17	1
15 min	21	17	0
15 min	15	6	0
15 min	13	8	2
15 min	17	11	1
15 min	18	9	1

## Sheet: 1C
Condition	Cell Count 1	Cell Count 2	Cell Count 3	Cell Count 4	CFU 1	CFU 2	CFU 3
M	64	62	59	61	0	0	0
M	57	68	69	65	0	0	0
ST WT	24	37	29	23	4400	2900	2200
ST WT	33	30	31	29	3000	3000	4100
ST prgJ	48	60	61	50	1800	1300	1800
ST prgJ	53	56	49	49	1400	2000	2100

## Sheet: 1D
Condition	Time	A490
Mock	30	0.222
Mock	30	0.228
Mock	30	0.238
Mock	30	0.239
WT	30	0.293
WT	30	0.281
WT	30	0.292
WT	30	0.265
∆prgJ	30	0.242
∆prgJ	30	0.234
∆prgJ	30	0.273
∆prgJ	30	0.255
Lysis	30	1.778
Lysis	30	1.759
Lysis	30	1.818
Lysis	30	1.783
Mock	60	0.276
Mock	60	0.271
Mock	60	0.264
Mock	60	0.28
WT	60	1.468
WT	60	1.234
WT	60	1.329
WT	60	1.213
∆prgJ	60	0.278
∆prgJ	60	0.346
∆prgJ	60	0.32
∆prgJ	60	0.388
Lysis	60	2.076
Lysis	60	2.016
Lysis	60	2.026
Lysis	60	2.038
Mock	120	0.3
Mock	120	0.362
Mock	120	0.296
Mock	120	0.334
WT	120	1.391
WT	120	1.459
WT	120	1.364
WT	120	1.516
∆prgJ	120	0.303
∆prgJ	120	0.292
∆prgJ	120	0.279
∆prgJ	120	0.318
Lysis	120	1.968
Lysis	120	1.957
Lysis	120	1.966
Lysis	120	2.064
Mock	240	0.4
Mock	240	0.402
Mock	240	0.367
Mock	240	0.391
WT	240	1.813
WT	240	1.759
WT	240	1.855
WT	240	1.777
∆prgJ	240	0.332
∆prgJ	240	0.43
∆prgJ	240	0.341
∆prgJ	240	0.366
Lysis	240	2.312
Lysis	240	2.329
Lysis	240	2.197
Lysis	240	2.307
Media_Lysis		0.101
Media_Lysis		0.104
Media_Lysis		0.1
Media_Lysis		0.101
Media		0.099
Media		0.106
Media		0.098
Media		0.098

## Sheet: 3B
Condition	Time	Target Name	Cq
Mock	0	Supt16	17.8883
Mock	0	Supt16	18.0355
Mock	0	Egr1	20.9545
Mock	0	Egr1	22.3232
Mock	0	Egr1	22.0128
Mock	0	Supt16	18.2642
Mock	0	Supt16	18.1836
Mock	0	Egr1	22.1034
Mock	15	Supt16	17.1924
Mock	15	Egr1	19.9353
Mock	15	Supt16	17.3718
Mock	15	Egr1	20.9738
WT	15	Supt16	17.8891
WT	15	Supt16	17.3474
WT	15	Egr1	20.5833
WT	15	Egr1	20.6198
Mock	45	Supt16	17.5461
Mock	45	Egr1	21.4668
Mock	45	Egr1	22.3609
Mock	45	Supt16	17.3753
WT	45	Supt16	17.2148
WT	45	Supt16	17.0651
WT	45	Egr1	16.2227
WT	45	Egr1	16.117
∆prgJ	45	Supt16	17.3558
∆prgJ	45	Egr1	19.0726
∆prgJ	45	Egr1	19.3169
∆prgJ	45	Supt16	17.198
Mock	45	Supt16	17.2649
Mock	45	Supt16	12.9379
Mock	45	Egr1	21.5394
Mock	45	Egr1	21.7722
WT	45	Supt16	17.4428
WT	45	Egr1	16.5433
WT	45	Egr1	16.5016
WT	45	Supt16	17.1887
∆prgJ	15	Egr1	21.3867
∆prgJ	15	Supt16	18.0835
∆prgJ	15	Supt16	17.9225
∆prgJ	15	Egr1	21.6772
∆prgJ	45	Supt16	18.3265
∆prgJ	45	Egr1	19.7056
∆prgJ	45	Egr1	19.2695
∆prgJ	45	Supt16	17.9774
Mock	15	Supt16	17.6748
Mock	15	Supt16	17.3079
Mock	15	Egr1	21.5243
Mock	15	Egr1	21.6849
Mock	240	Egr1	21.0435
Mock	240	Supt16	17.9749
Mock	240	Egr1	20.7777
Mock	240	Supt16	17.7251
WT	240	Egr1	20.5364
WT	240	Egr1	20.2311
WT	240	Supt16	17.6282
WT	240	Supt16	17.4963
∆prgJ	240	Supt16	17.219
∆prgJ	240	Egr1	20.1439
∆prgJ	240	Egr1	20.5753
∆prgJ	240	Supt16	17.1752
Mock	240	Supt16	18.1533
Mock	240	Supt16	18.5495
Mock	240	Egr1	21.5295
Mock	240	Egr1	21.104
WT	240	Supt16	18.1052
WT	240	Supt16	17.6915
WT	240	Egr1	20.2659
WT	240	Egr1	20.4335
∆prgJ	240	Egr1	19.5834
∆prgJ	240	Supt16	17.739
∆prgJ	240	Supt16	17.4691
∆prgJ	240	Egr1	20.0874
WT	15	Egr1	20.5897
WT	15	Supt16	17.1651
WT	15	Supt16	17.0759
WT	15	Egr1	20.4039
∆prgJ	15	Supt16	17.2758
∆prgJ	15	Supt16	17.1284
∆prgJ	15	Egr1	21.6562
∆prgJ	15	Egr1	19.7071
Mock	0	Supt16	17.6278
Mock	0	Egr1	22.5181
Mock	0	Egr1	21.7864
Mock	0	Supt16	17.682
Mock	0	Egr1	22.5673
Mock	0	Supt16	17.6308
Mock	0	Supt16	17.5179
Mock	0	Egr1	22.7271
Mock	120	Supt16	17.927
Mock	120	Egr1	23.2558
Mock	120	Supt16	17.8761
Mock	120	Egr1	23.3383
WT	120	Egr1	20.5068
WT	120	Supt16	18.9817
WT	120	Supt16	19.1811
WT	120	Egr1	21.1726
∆prgJ	120	Supt16	17.5364
∆prgJ	120	Supt16	17.4099
∆prgJ	120	Egr1	22.3063
∆prgJ	120	Egr1	22.2747
Mock	120	Egr1	21.7826
Mock	120	Egr1	22.122
Mock	120	Supt16	18.7725
Mock	120	Supt16	17.3331
WT	120	Supt16	18.7252
WT	120	Supt16	17.8244
WT	120	Egr1	20.2321
WT	120	Egr1	20.4512
∆prgJ	120	Egr1	22.7758
∆prgJ	120	Egr1	22.2146
∆prgJ	120	Supt16	17.6268
∆prgJ	120	Supt16	17.6702
Mock	30	Supt16	17.8552
Mock	30	Egr1	20.4188
Mock	30	Egr1	22.5433
Mock	30	Supt16	17.7074
WT	30	Supt16	17.1932
WT	30	Supt16	17.7412
WT	30	Egr1	21.1232
WT	30	Egr1	21.4297
∆prgJ	30	Egr1	21.6372
∆prgJ	30	Supt16	17.1846
∆prgJ	30	Egr1	22.1514
∆prgJ	30	Supt16	17.625
Mock	30	Supt16	17.4285
Mock	30	Supt16	18.1122
Mock	30	Egr1	23.0708
Mock	30	Egr1	22.8171
WT	30	Supt16	17.4618
WT	30	Egr1	19.0299
WT	30	Egr1	20.1186
WT	30	Supt16	17.5825
∆prgJ	30	Supt16	15.1809
∆prgJ	30	Egr1	22.251
∆prgJ	30	Supt16	17.4
∆prgJ	30	Egr1	22.6551
Mock	60	Egr1	23.1605
Mock	60	Supt16	17.4948
Mock	60	Egr1	23.1905
Mock	60	Supt16	17.5955
WT	60	Egr1	17.7695
WT	60	Supt16	17.842
WT	60	Supt16	17.9806
WT	60	Egr1	16.2525
∆prgJ	60	Supt16	17.6008
∆prgJ	60	Egr1	20.9604
∆prgJ	60	Egr1	20.8351
∆prgJ	60	Supt16	17.9751
Mock	60	Supt16	17.644
Mock	60	Supt16	17.9189
Mock	60	Egr1	23.0041
Mock	60	Egr1	23.291
WT	60	Egr1	17.8498
WT	60	Supt16	18.0259
WT	60	Egr1	17.6557
∆prgJ	60	Supt16	17.6959
∆prgJ	60	Egr1	20.308
∆prgJ	60	Supt16	17.7831
∆prgJ	60	Egr1	20.6329
Mock	120	Supt16	17.5678
Mock	120	Egr1	21.492
Mock	120	Egr1	19.6043
Mock	120	Supt16	17.6607
WT	120	Supt16	18.0099
WT	120	Supt16	17.9821
WT	120	Egr1	21.7859
WT	120	Egr1	21.316
∆prgJ	120	Supt16	17.675
∆prgJ	120	Egr1	22.0585
∆prgJ	120	Supt16	17.5312
∆prgJ	120	Egr1	22.1816
Mock	120	Egr1	22.387
Mock	120	Supt16	17.8661
Mock	120	Supt16	18.0168
Mock	120	Egr1	21.0687
WT	120	Supt16	17.8229
WT	120	Egr1	21.7662
WT	120	Egr1	21.739
WT	120	Supt16	17.7129
∆prgJ	120	Supt16	17.783
∆prgJ	120	Supt16	18.1277
∆prgJ	120	Egr1	22.0874
∆prgJ	120	Egr1	21.7412
Mock	0	Supt16	19.2961
Mock	0	Supt16	19.0544
Mock	0	Supt16	18.4935
Mock	0	Supt16	18.8007
Mock	30	Supt16	19.0534
Mock	30	Supt16	19.7913
WT	30	Supt16	18.9506
WT	30	Supt16	19.0019
∆prgJ	30	Supt16	18.5885
∆prgJ	30	Supt16	18.9078
Mock	30	Supt16	19.092
Mock	30	Supt16	19.0423
WT	30	Supt16	18.9993
WT	30	Supt16	18.8497
∆prgJ	30	Supt16	18.7743
∆prgJ	30	Supt16	19.1036
Mock	45	Supt16	18.0883
Mock	45	Supt16	17.9616
WT	45	Supt16	19.4905
∆prgJ	45	Supt16	18.4836
∆prgJ	45	Supt16	17.7533
Mock	45	Supt16	18.7723
Mock	45	Supt16	18.5361
WT	45	Supt16	19.0799
WT	45	Supt16	18.8045
∆prgJ	45	Supt16	18.2446
∆prgJ	45	Supt16	19.0227
Mock	60	Supt16	19.1528
Mock	60	Supt16	19.6798
WT	60	Supt16	19.3613
WT	60	Supt16	19.6231
∆prgJ	60	Supt16	19.3336
∆prgJ	60	Supt16	19.3687
Mock	60	Supt16	19.5586
Mock	60	Supt16	19.7253
WT	60	Supt16	19.2105
WT	60	Supt16	19.134
∆prgJ	60	Supt16	18.8668
∆prgJ	60	Supt16	18.9666
Mock	120	Supt16	17.1552
Mock	120	Supt16	20.0181
WT	120	Supt16	19.1561
WT	120	Supt16	20.0009
∆prgJ	120	Supt16	18.8899
∆prgJ	120	Supt16	18.9867
Mock	120	Supt16	18.6451
Mock	120	Supt16	18.5369
WT	120	Supt16	19.4928
WT	120	Supt16	19.2275
∆prgJ	120	Supt16	18.6505
∆prgJ	120	Supt16	19.7384
Mock	240	Supt16	17.9664
Mock	240	Supt16	18.613
WT	240	Supt16	19.4394
WT	240	Supt16	20.0016
∆prgJ	240	Supt16	19.411
∆prgJ	240	Supt16	18.5911
Mock	240	Supt16	18.1433
Mock	240	Supt16	18.6034
WT	240	Supt16	18.4346
WT	240	Supt16	18.6773
∆prgJ	240	Supt16	18.4972
∆prgJ	240	Supt16	18.8886

## Sheet: 3D
Membrane	Target	Channel	Condition	Time	Signal
1	EGR1	W	Mock	0	7390
1	EGR1	W	Mock	15	8919
1	EGR1	W	∆prgJ	15	3998
1	EGR1	W	WT	15	2502
1	EGR1	W	Mock	30	7189
1	EGR1	W	∆prgJ	30	2870
1	EGR1	W	WT	30	-2061
1	EGR1	W	Mock	45	3724
1	EGR1	W	∆prgJ	45	1745
1	EGR1	W	WT	45	5108
1	EGR1	W	Mock	60	4169
1	EGR1	W	∆prgJ	60	10238
1	EGR1	W	WT	60	187737
1	GAPDH	R	Mock	0	33845994
1	GAPDH	R	Mock	15	32070192
1	GAPDH	R	∆prgJ	15	29899922
1	GAPDH	R	WT	15	29549226
1	GAPDH	R	Mock	30	33558032
1	GAPDH	R	∆prgJ	30	32715790
1	GAPDH	R	WT	30	32952620
1	GAPDH	R	Mock	45	31679560
1	GAPDH	R	∆prgJ	45	30749528
1	GAPDH	R	WT	45	30747188
1	GAPDH	R	Mock	60	30211412
1	GAPDH	R	∆prgJ	60	30640138
1	GAPDH	R	WT	60	25069752
2	EGR1	W	Mock	120	3587
2	EGR1	W	∆prgJ	120	148017
2	EGR1	W	WT	120	670797
2	EGR1	W	Mock	240	14011
2	EGR1	W	∆prgJ	240	66347
2	EGR1	W	WT	240	7503
2	GAPDH	R	Mock	120	36123190
2	GAPDH	R	∆prgJ	120	32752900
2	GAPDH	R	WT	120	29446234
2	GAPDH	R	Mock	240	28426942
2	GAPDH	R	∆prgJ	240	33140032
2	GAPDH	R	WT	240	36921240

## Sheet: 3F
Host	Condition	Lysis	Time	A490
Control	Media	NoLysis	0	0.082
Control	Media	NoLysis	0	0.085
Control	Media	NoLysis	0	0.087
Egr1 KO	Media	NoLysis	0	0.085
Egr1 KO	Media	NoLysis	0	0.089
Egr1 KO	Media	NoLysis	0	0.086
Control	Media	lysis	0	0.08
Control	Media	lysis	0	0.099
Control	Media	lysis	0	0.084
Egr1 KO	Media	lysis	0	0.078
Egr1 KO	Media	lysis	0	0.083
Egr1 KO	Media	lysis	0	0.083
Control	Mock	NoLysis	0	0.217
Control	Mock	NoLysis	0	0.21
Control	Mock	NoLysis	0	0.222
Egr1 KO	Mock	NoLysis	0	0.36
Egr1 KO	Mock	NoLysis	0	0.379
Egr1 KO	Mock	NoLysis	0	0.405
Control	Mock	lysis	0	1.465
Control	Mock	lysis	0	1.704
Control	Mock	lysis	0	1.949
Egr1 KO	Mock	lysis	0	1.3
Egr1 KO	Mock	lysis	0	1.656
Egr1 KO	Mock	lysis	0	1.949
Control	Mock	NoLysis	15	0.242
Control	Mock	NoLysis	15	0.213
Control	Mock	NoLysis	15	0.204
Egr1 KO	Mock	NoLysis	15	0.509
Egr1 KO	Mock	NoLysis	15	0.409
Egr1 KO	Mock	NoLysis	15	0.424
Control	Mock	lysis	15	1.203
Control	Mock	lysis	15	1.11
Control	Mock	lysis	15	0.717
Egr1 KO	Mock	lysis	15	1.737
Egr1 KO	Mock	lysis	15	1.755
Egr1 KO	Mock	lysis	15	1.311
Control	WT	NoLysis	15	0.228
Control	WT	NoLysis	15	0.206
Control	WT	NoLysis	15	0.204
Egr1 KO	WT	NoLysis	15	0.388
Egr1 KO	WT	NoLysis	15	0.4
Egr1 KO	WT	NoLysis	15	0.41
Control	WT	lysis	15	1.548
Control	WT	lysis	15	0.846
Control	WT	lysis	15	0.8
Egr1 KO	WT	lysis	15	1.371
Egr1 KO	WT	lysis	15	1.098
Egr1 KO	WT	lysis	15	1.137
Control	Mock	NoLysis	30	0.179
Control	Mock	NoLysis	30	0.195
Control	Mock	NoLysis	30	0.212
Egr1 KO	Mock	NoLysis	30	0.354
Egr1 KO	Mock	NoLysis	30	0.388
Egr1 KO	Mock	NoLysis	30	0.396
Control	Mock	lysis	30	1.836
Control	Mock	lysis	30	1.926
Control	Mock	lysis	30	1.871
Egr1 KO	Mock	lysis	30	1.991
Egr1 KO	Mock	lysis	30	1.978
Egr1 KO	Mock	lysis	30	2.14
Control	WT	NoLysis	30	0.449
Control	WT	NoLysis	30	0.507
Control	WT	NoLysis	30	0.382
Egr1 KO	WT	NoLysis	30	0.534
Egr1 KO	WT	NoLysis	30	0.45
Egr1 KO	WT	NoLysis	30	0.503
Control	WT	lysis	30	1.702
Control	WT	lysis	30	1.93
Control	WT	lysis	30	1.969
Egr1 KO	WT	lysis	30	1.905
Egr1 KO	WT	lysis	30	1.986
Egr1 KO	WT	lysis	30	2.08
Control	Mock	NoLysis	60	0.272
Control	Mock	NoLysis	60	0.226
Control	Mock	NoLysis	60	0.217
Egr1 KO	Mock	NoLysis	60	0.417
Egr1 KO	Mock	NoLysis	60	0.444
Egr1 KO	Mock	NoLysis	60	0.471
Control	Mock	lysis	60	2.186
Control	Mock	lysis	60	1.346
Control	Mock	lysis	60	1.256
Egr1 KO	Mock	lysis	60	1.964
Egr1 KO	Mock	lysis	60	2.122
Egr1 KO	Mock	lysis	60	2.025
Control	WT	NoLysis	60	0.668
Control	WT	NoLysis	60	0.587
Control	WT	NoLysis	60	0.613
Egr1 KO	WT	NoLysis	60	1.218
Egr1 KO	WT	NoLysis	60	1.368
Egr1 KO	WT	NoLysis	60	0.922
Control	WT	lysis	60	2.039
Control	WT	lysis	60	1.752
Control	WT	lysis	60	1.563
Egr1 KO	WT	lysis	60	2.05
Egr1 KO	WT	lysis	60	2.098
Egr1 KO	WT	lysis	60	1.999
Control	Mock	NoLysis	120	0.229
Control	Mock	NoLysis	120	0.233
Control	Mock	NoLysis	120	0.23
Egr1 KO	Mock	NoLysis	120	0.433
Egr1 KO	Mock	NoLysis	120	0.396
Egr1 KO	Mock	NoLysis	120	0.408
Control	Mock	lysis	120	1.369
Control	Mock	lysis	120	1.561
Control	Mock	lysis	120	1.668
Egr1 KO	Mock	lysis	120	1.877
Egr1 KO	Mock	lysis	120	1.926
Egr1 KO	Mock	lysis	120	1.888
Control	WT	NoLysis	120	1.144
Control	WT	NoLysis	120	1.445
Control	WT	NoLysis	120	1.044
Egr1 KO	WT	NoLysis	120	1.107
Egr1 KO	WT	NoLysis	120	1.363
Egr1 KO	WT	NoLysis	120	1.888
Control	WT	lysis	120	1.866
Control	WT	lysis	120	1.872
Control	WT	lysis	120	1.849
Egr1 KO	WT	lysis	120	1.945
Egr1 KO	WT	lysis	120	2.239
Egr1 KO	WT	lysis	120	2.052
Control	Mock	NoLysis	240	0.273
Control	Mock	NoLysis	240	0.286
Control	Mock	NoLysis	240	0.322
Egr1 KO	Mock	NoLysis	240	0.486
Egr1 KO	Mock	NoLysis	240	0.573
Egr1 KO	Mock	NoLysis	240	0.608
Control	Mock	lysis	240	1.264
Control	Mock	lysis	240	1.669
Control	Mock	lysis	240	1.694
Egr1 KO	Mock	lysis	240	1.934
Egr1 KO	Mock	lysis	240	1.726
Egr1 KO	Mock	lysis	240	1.914
Control	WT	NoLysis	240	1.226
Control	WT	NoLysis	240	1.46
Control	WT	NoLysis	240	1.395
Egr1 KO	WT	NoLysis	240	1.523
Egr1 KO	WT	NoLysis	240	1.885
Egr1 KO	WT	NoLysis	240	1.968
Control	WT	lysis	240	1.739
Control	WT	lysis	240	1.76
Control	WT	lysis	240	1.875
Egr1 KO	WT	lysis	240	1.905
Egr1 KO	WT	lysis	240	2.087
Egr1 KO	WT	lysis	240	2.157

## Sheet: 3G
Host	Condition	Time	Abs	Conc
KO	Mock	60	0.0395	0
KO	Mock	60	0.0405	0
KO	WT	60	0.324	21.4851
KO	WT	60	0.3235	21.4399
KO	∆prgJ	60	0.045	0
WT	Mock	60	0.035	0
WT	Mock	60	0.0375	0
WT	WT	60	0.229	12.9087
WT	WT	60	0.169	7.49212
WT	∆prgJ	60	0.081	0
KO	Mock	120	0.0405	0
KO	Mock	120	0.0405	0
KO	WT	120	1.008	83.2346
KO	WT	120	1.163	97.2275
KO	∆prgJ	120	0.0365	0
WT	Mock	120	0.0365	0
WT	Mock	120	0.036	0
WT	WT	120	0.905	73.936
WT	WT	120	0.672	52.9015
WT	∆prgJ	120	0.0705	0
KO	Mock	240	0.334	20.0647
KO	Mock	240	0.103	0
KO	WT	240	1.184	97.2245
KO	WT	240	1.3705	114.154
KO	∆prgJ	240	0.455	31.0486
KO	∆prgJ	240	0.5065	35.7236
WT	Mock	240	0.0725	0
WT	Mock	240	0.0685	0
WT	WT	240	0.978	78.5246
WT	WT	240	0.4905	34.2712
WT	∆prgJ	240	0.3145	18.2946
WT	∆prgJ	240	0.1855	6.58442

## Sheet: 4B
Plate	Condition	Time	A490
1	Mock	0	0.502
1	Lysis	0	1.447
1	Mock	75	0.56
1	WT	75	1.184
1	Lysis	75	1.467
1	Mock	240	0.5
1	WT	240	1.295
1	Lysis	240	1.619
1	Media		0.097
1	Mock	0	0.5
1	Lysis	0	1.485
1	Mock	75	0.537
1	WT	75	1.2
1	Lysis	75	1.491
1	Mock	240	0.524
1	WT	240	1.305
1	Lysis	240	1.68
1	Media		0.141
1	Mock	0	0.459
1	Lysis	0	1.272
1	Mock	75	0.501
1	WT	75	0.831
1	Lysis	75	1.37
1	Mock	240	0.391
1	WT	240	1.112
1	Lysis	240	1.44
1	Media		0.133
1	Mock	0	0.422
1	Lysis	0	1.261
1	Mock	75	0.376
1	WT	75	0.845
1	Lysis	75	1.333
1	Mock	240	0.367
1	WT	240	0.97
1	Lysis	240	1.518
1	Media		0.149
1	Media_Lysis		0.151
1	Media_Lysis		0.15
1	Media_Lysis		0.122
1	Media_Lysis		0.117
2	Mock	1440	0.414
2	WT	1440	1.122
2	Lysis	1440	1.612
2	Media		0.091
2	Mock	1440	0.406
2	WT	1440	1.184
2	Lysis	1440	1.599
2	Media		0.087
2	Mock	1440	0.338
2	WT	1440	1.036
2	Lysis	1440	1.4
2	Media		0.084
2	Mock	1440	0.354
2	WT	1440	1.02
2	Lysis	1440	1.392
2	Media		0.081
2	Media_Lysis		0.083
2	Media_Lysis		0.078
2	Media_Lysis		0.078
2	Media_Lysis		0.078

## Sheet: 6C
Condition	Time	A490
Mock	0	0.312
Media		0.084
Mock	0	0.342
Media		0.088
Mock	0	0.312
Mock	120	0.38
PreInduced	120	0.38
Uninduced	120	0.698
5minInduced	120	0.425
Media		0.087
Mock	0	0.282
Mock	120	0.384
PreInduced	120	0.361
Uninduced	120	0.68
5minInduced	120	0.407
Media		0.086
Lysis	0	1.315
Mock	120	0.381
PreInduced	120	0.354
Uninduced	120	0.757
5minInduced	120	0.367
Media_Lysis		0.089
Lysis	0	1.32
Mock	120	0.361
PreInduced	120	0.349
Uninduced	120	0.815
5minInduced	120	0.381
Media_Lysis		0.094
Lysis	0	1.477
Lysis	120	1.641
Lysis	120	1.766
Lysis	120	1.621
Lysis	120	1.701
Media_Lysis		0.089
Lysis	0	1.428
Lysis	120	1.603
Lysis	120	1.683
Lysis	120	1.586
Lysis	120	1.662
Media_Lysis		0.091

## Sheet: 6D
Condition	Time	Target Name	Cq
Mock	0	Egr1	23.040674209594727
Mock	0	Supt16	17.745790481567383
Mock	0	Supt16	17.748558044433594
Mock	0	Egr1	22.970087051391602
Mock	0	Egr1	23.011726379394531
Mock	0	Supt16	17.738500595092773
Induced_5min_PostInfection	120	Supt16	18.17216682434082
Induced_5min_PostInfection	120	Supt16	18.209306716918945
Induced_5min_PostInfection	120	Supt16	18.279335021972656
Induced_5min_PostInfection	120	Egr1	20.970737457275391
Induced_5min_PostInfection	120	Egr1	20.96980094909668
Induced_5min_PostInfection	120	Egr1	20.989902496337891
InducedAtDilution	120	Egr1	21.093555450439453
InducedAtDilution	120	Supt16	17.845287322998047
InducedAtDilution	120	Supt16	17.871328353881836
InducedAtDilution	120	Egr1	21.088413238525391
InducedAtDilution	120	Egr1	21.075803756713867
InducedAtDilution	120	Supt16	17.7932
Mock	60	Egr1	23.28472900390625
Mock	60	Egr1	23.260164260864258
Mock	60	Supt16	18.058464050292969
Mock	60	Supt16	18.07682991027832
Mock	60	Egr1	23.283481597900391
Mock	60	Supt16	18.008285522460938
Uninduced	60	Egr1	19.205020904541016
Uninduced	60	Egr1	19.269039154052734
Uninduced	60	Supt16	17.86668586730957
Uninduced	60	Supt16	17.942224502563477
Uninduced	60	Supt16	17.889072418212891
Uninduced	60	Egr1	19.282279968261719
Induced_5min_PostInfection	60	Egr1	19.570783615112305
Induced_5min_PostInfection	60	Egr1	19.569412231445312
Induced_5min_PostInfection	60	Supt16	17.72490119934082
Induced_5min_PostInfection	60	Supt16	17.726131439208984
Induced_5min_PostInfection	60	Supt16	17.732782363891602
Induced_5min_PostInfection	60	Egr1	19.593057632446289
InducedAtDilution	60	Egr1	22.161504745483398
InducedAtDilution	60	Egr1	22.208576202392578
InducedAtDilution	60	Supt16	17.823602676391602
InducedAtDilution	60	Supt16	17.812362670898438
InducedAtDilution	60	Supt16	17.92112922668457
InducedAtDilution	60	Egr1	22.12321662902832
Mock	120	Supt16	17.96196174621582
Mock	120	Supt16	17.960727691650391
Mock	120	Supt16	17.977933883666992
Mock	120	Egr1	23.092964172363281
Mock	120	Egr1	23.093856811523438
Mock	120	Egr1	23.044675827026367
Uninduced	120	Supt16	18.025218963623047
Uninduced	120	Supt16	18.087673187255859
Uninduced	120	Egr1	19.559865951538086
Uninduced	120	Egr1	19.583126068115234
Uninduced	120	Supt16	18.000190734863281
Uninduced	120	Egr1	19.671497344970703
Mock	0	Supt16	17.984598159790039
Mock	0	Egr1	23.091318130493164
Mock	0	Supt16	17.937736511230469
Mock	0	Supt16	17.966333389282227
Mock	0	Egr1	23.107202529907227
Mock	0	Egr1	23.140697479248047
Induced_5min_PostInfection	120	Egr1	20.255641937255859
Induced_5min_PostInfection	120	Egr1	20.278762817382812
Induced_5min_PostInfection	120	Supt16	18.094383239746094
Induced_5min_PostInfection	120	Supt16	18.028770446777344
Induced_5min_PostInfection	120	Supt16	17.930948257446289
Induced_5min_PostInfection	120	Egr1	20.240083694458008
InducedAtDilution	120	Supt16	17.994571685791016
InducedAtDilution	120	Egr1	20.922014236450195
InducedAtDilution	120	Supt16	17.985328674316406
InducedAtDilution	120	Supt16	18.069055557250977
InducedAtDilution	120	Egr1	20.790237426757812
InducedAtDilution	120	Egr1	20.757028579711914
Mock	60	Egr1	23.039352416992188
Mock	60	Egr1	23.148178100585938
Mock	60	Supt16	18.061630249023438
Mock	60	Supt16	17.955539703369141
Mock	60	Egr1	23.052007675170898
Mock	60	Supt16	17.974319458007812
Uninduced	60	Egr1	19.03277587890625
Uninduced	60	Egr1	19.123334884643555
Uninduced	60	Supt16	18.041635513305664
Uninduced	60	Supt16	18.069574356079102
Uninduced	60	Supt16	17.966096878051758
Uninduced	60	Egr1	19.000720977783203
Induced_5min_PostInfection	60	Egr1	19.436847686767578
Induced_5min_PostInfection	60	Egr1	19.416799545288086
Induced_5min_PostInfection	60	Supt16	17.853277206420898
Induced_5min_PostInfection	60	Supt16	17.898969650268555
Induced_5min_PostInfection	60	Supt16	17.891477584838867
Induced_5min_PostInfection	60	Egr1	19.410957336425781
InducedAtDilution	60	Egr1	21.761220932006836
InducedAtDilution	60	Egr1	21.84393310546875
InducedAtDilution	60	Egr1	21.922281265258789
InducedAtDilution	60	Supt16	17.836236953735352
InducedAtDilution	60	Supt16	17.821733474731445
InducedAtDilution	60	Supt16	17.886344909667969
Mock	120	Egr1	23.680210113525391
Mock	120	Supt16	18.160226821899414
Mock	120	Supt16	18.140714645385742
Mock	120	Supt16	18.137741088867188
Mock	120	Egr1	23.599967956542969
Mock	120	Egr1	23.673816680908203
Uninduced	120	Egr1	20.454265594482422
Uninduced	120	Supt16	18.14149284362793
Uninduced	120	Supt16	18.138795852661133
Uninduced	120	Supt16	18.051288604736328
Uninduced	120	Egr1	20.406698226928711
Uninduced	120	Egr1	20.410514831542969

[truncated: 5 more sheets: 6E, S1A, S1B, S2B, S3A]
